# Supplementary material for: Drug resistance profile of Mycobacterium tuberculosis in China: update until 2024
Source: Front Microbiol. 2025 Dec 9;16:1697490. doi: 10.3389/fmicb.2025.1697490 (PMC12722995; doi:10.3389/fmicb.2025.1697490)
Supplement: Supplementary file 1 [file Data_Sheet_1.zip]

Archive with 4 entries (3 files):
- Supplementary data sheet/
- Supplementary data sheet/Supplementary  Table 7 .docx
- Supplementary data sheet/Supplementary  Table 8.docx
- Supplementary data sheet/Supplementary Table 1-6.xlsx
