# Supplementary material for: Drug resistance profile of Mycobacterium tuberculosis in China: update until 2024
Source: Front Microbiol. 2025 Dec 9;16:1697490. doi: 10.3389/fmicb.2025.1697490 (PMC12722995; doi:10.3389/fmicb.2025.1697490)
Supplement: Supplementary file 1 [file Data_Sheet_1.zip › Supplementary data sheet/Supplementary Table 1-6.xlsx]

## Sheet: Table 1
Table 1 Source of 55388 MTB strains included in this study
Title	Author	Area	Year	Number of strains	Detection Method
Drug Resistance and Gene Mutation Characteristics of Mycobacterium Tuberculosis in Tangshan Area	Qi Ren et al.	Tangshan City, Hebei Province	October 2015 to November 2016	193	Polymerase Chain Reaction
Study on the Genetic Mutation Characteristics of katG, rpoB, and gyrA Genes in Mycobacterium tuberculosis Patients in Qinghai Region	Fengxia Chang et al.	Xining City, Qinghai Province	June 2016 to June 2018	200	Polymerase Chain Reaction
Application of Gene Chip Technology in Drug Resistance Detection of Mycobacterium tuberculosis in Ya'an City	Huiqin Dong et al.	Ya'an City, Sichuan Province	June 2016, November 2018	186	Gene Chip Technology
Research on Drug Resistance Characteristics and Molecular Mechanisms of Multi-drug Resistant Mycobacterium tuberculosis in Eastern Zhejiang Region	Qingxin Shi et al.	Eastern Zhejiang Region (Taizhou, Yuhuan)	January 2018 to December 2019	1064	Gene Chip Technology
Analysis of Drug Resistance and Gene Mutations in Non-Beijing Genotype Mycobacterium tuberculosis Among Patients with Multi-drug Resistant Tuberculosis in Fujian Province	Shuzhen Wei et al.	Fujian Province	2007 to 2008, 2010 to 2011	119	Polymerase Chain Reaction
Study on the Molecular Characteristics of Drug-resistant Tuberculosis in Southern Xinjiang Region	Aiketaguli.Anwaierjiang et al.	Southern Xinjiang Region	January 2017 to December 2018	346	Polymerase Chain Reaction
Application of Gene Chip Technology in the Identification of Mycobacterium tuberculosis Species and Drug Sensitivity Testing in Patients with New Onset Smear-positive Pulmonary Tuberculosis	Qizhen Dong et al.	Jinhua City, Zhejiang Province	July 2018 to September 2019	414	Gene Chip Technology
Analysis of Drug Resistance Mutation Detection Results of Mycobacterium tuberculosis in Mianyang City	Gang Qiao et al.	Mianyang City, Sichuan Province	2014 to 2019	586	Linear Probe Technology
Study on the Correlation between Rifampicin and Isoniazid Resistance-related Gene Mutations and Drug Resistance Levels in Mycobacterium tuberculosis	Xijiang Wang et al.	Xinjiang, Hunan	2016 to 2017	785	Whole Genome Sequencing
Value of Fluorescent PCR Melting Curve Method in Detecting Drug Resistance of Mycobacterium tuberculosis to Rifampicin and Isoniazid	Qinqin Hu et al.	Nanjing City, Jiangsu Province	January 2018 to March 2021	780	Fluorescent PCR Melting Curve Method
Analysis of Drug-resistant Mutation Characteristics and Genotype Correlation of Mycobacterium tuberculosis in Zhejiang Province	Kunyang Wu et al.	Zhejiang Province	2018 to 2019	835	Whole Genome Sequencing
Clinical Characteristics of 626 Cases of Drug-resistant Tuberculosis and Distribution of Drug Resistance Gene Mutations	Ke Fang et al.	Wuhan City, Hubei Province	June 2018 to December 2022	626	Polymerase Chain Reaction
Application Value of Whole Genome Sequencing Technology in the Diagnosis of Drug-resistant Tuberculosis	Lianpeng Wu et al.	Wenzhou City, Zhejiang Province	January 2021 to September 2022	65	Whole Genome Sequencing
Analysis of Drug Resistance Gene Detection Results in Clinical Isolates from 958 Tuberculosis Patients	Xiaoli Cui et al.	Xi'an City, Shaanxi Province	January 2017 to December 2017	958	Chip Hybridization
Confirmation of Gene Mutation Sites in Mycobacterium tuberculosis in Ningbo Area and Study on the Relationship with Drug Resistance to Isoniazid and Rifampicin	Feng Xu et al.	Ningbo City, Zhejiang Province	January 2017 to December 2018	2455	Polymerase Chain Reaction
Analysis of Gene Mutation Characteristics of Multi-drug Resistant Mycobacterium tuberculosis in Zhejiang Region	Yingjun Hao et al.	Zhejiang Province	September 2016 to September 2019	3317	Polymerase Chain Reaction
Molecular Characteristics of Moxifloxacin and Ofloxacin Resistant Mycobacterium tuberculosis	Yanghua Xiao et al.	Shanghai, Jiangsu, Anhui, Jiangxi, Henan, Fujian, Guizhou, Sichuan, Xinjiang	January 2022 to May 2023	142	Whole Genome Sequencing
Application of DNA Microarray Chip Method in Tuberculosis Diagnosis and Drug Resistance Detection in Hainan Region	Suoyuan Feng et al.	Haikou City, Hainan Province	January 2017 to December 2019	814	DNA Chip Method
Analysis of Drug Resistance Gene Mutation Characteristics of 72 Strains of Multi-drug Resistant Mycobacterium tuberculosis Based on Whole Genome Sequencing	Cheng Mu et al.	Tianjin	January 2020 to September 2020	72	Whole Genome Sequencing
Study on the Diagnostic Effect of Tuberculosis Drug Resistance by Tuberculosis Drug-resistant Gene Mutation Detection Kit	Haohao Ru et al.	32 counties (cities, districts) level designated tuberculosis treatment hospitals in Yunnan Province	January 2022 to December 2022	880	MTBDR plus 2.0
Consistency Analysis of Phenotypic Drug Sensitivity and Fluorescent PCR Probe Dissolution Curve Method Detection in Mycobacterium tuberculosis	Maiweilanjiang.Abulimiti et al.	Kashgar Region, Xinjiang Uygur Autonomous Region	January 2022 to December 2022	183	PCR Probe Melting Curve Method
Study on the Characteristics of Drug-resistant Gene Mutations in Mycobacterium tuberculosis and Their Relationship with Drug Resistance Levels	Yancheng Jiang et al.	Quanzhou City, Fujian Province	June 2019 to June 2021	48	DNA Microarray Chip Method
Analysis of Drug-resistant Gene Mutation Characteristics of Multi-drug Resistant Mycobacterium tuberculosis in Wuhan	Jun Wu et al.	Wuhan City, Hubei Province	January 2017 to December 2017	149	Whole Genome Sequencing
Evaluation of the Efficacy of Linear Probe MTBDR plus in the Detection of Multi-drug Resistant Clinical Mycobacterium tuberculosis Strains	Ming Zhu et al.	Ma'anshan City, Anhui Province	2013 to 2015	267	Linear Probe MTBDR plus
Application of Linear Probe Technology in Tuberculosis Diagnosis and Drug Resistance Detection in Hainan Province	Yeteng Zhong et al.	Haikou City, Hainan Province	March 2014 to July 2017	191	Linear Probe MTBDR plus
Application of Linear Probe Technology in the Diagnosis of Drug-resistant Tuberculosis	Dongfang Xu et al.	Hefei City, Anhui Province	September 2018 to December 2018	274	Line Probe Assay (LiPA)
Clinical Application Evaluation of MTBDR plus Technology for Rapid Detection of Multi-drug-resistant Mycobacterium tuberculosis	Jieru Pan et al.	Fuzhou City, Fujian Province	2010 to 2016	246	Linear Probe Technology MTBDR plus
Analysis of Drug Resistance and Mutation Profiles in Mycobacterium tuberculosis Isolates at a Surveillance Site in Beijing, China	Jie Zhang et al.	Huairou, Beijing	2009 to December 2018	235	Line Probe Assays (LPAs)
Analysis on Drug-Resistance-Associated Mutations among Multidrug-Resistant Mycobacterium tuberculosis Isolates in China	Hongbing Jia et al.	Tongzhou District, Beijing	2002 to 2016	791	Polymerase Chain Reaction
Characterisation of Drug Resistance-associated Mutations Among Clinical Multidrug-resistant Mycobacterium tuberculosis Isolates from Hebei Province, China	Qianlin Li et al.	7 cities in Hebei (Shijiazhuang, Handan, Xingtai, Baoding, Hengshui, Cangzhou, and Qinhuangdao)	2014	1006	Polymerase Chain Reaction
Characterization of Mutations in Genes Related to Rifampicin and Isoniazid Resistance in Multidrug-resistant Mycobacterium tuberculosis Strains from Hangzhou, China	Huangyin Yan et al.	Hangzhou City, Zhejiang Province	July 2018 to June 2022	3096	Whole Genome Sequencing
Drug Resistance Gene Mutations and Treatment Outcomes in MDR-TB: A Prospective Study in Eastern China	Qiao Liu et al.	Jiangsu Province (Changzhou, Taizhou, Nantong, Xuzhou, Lianyungang)	January 2013 to December 2014	71	Polymerase Chain Reaction
Evaluation of the Frequency of Mutation Genes in Multidrug-resistant Tuberculosis (MDR-TB) Strains in Beijing, China	Y.Liu et al.	Xicheng District, Beijing	January 1, 2008 to December 31, 2010	4551	Polymerase Chain Reaction
Exploratory Development of PCR-Fluorescent Probes in Rapid Detection of Mutations Associated with Extensively Drug-resistant Tuberculosis	Jianqin Liang et al.	Haidian District, Beijing, Harbin City, Heilongjiang Province	January to December 2018	900	Fluorescent Probe Method
Genetic Surveillance and Outcomes of Pyrazinamide and Fluoroquinolones-resistant Tuberculosis in Taiwan	Hsinting Huang et al.	Taiwan Province	2019	385	Polymerase Chain Reaction
Molecular Characteristics and Drug Resistance of Mycobacterium tuberculosis Isolates Circulating in Shaanxi Province, Northwestern China	Jian Yang et al.	Shaanxi Province	January 10, 2018 to December 31, 2018	518	Polymerase Chain Reaction
Prediction of Drug Resistance Profile of Multi-drug-resistant Mycobacterium tuberculosis (MDR-MTB) Isolates from Newly Diagnosed Cases by Whole Genome Sequencing (WGS): A Study from a High Tuberculosis Burden Country	Wenwen Sun et al.	Shanghai	January 1, 2018 to December 30, 2020	43	Whole Genome Sequencing
Whole-genome Sequencing of Mycobacterium tuberculosis for Prediction of Drug Resistance	Luqi Wang et al.	Shanghai	May 2017 to March 2018	137	Whole Genome Sequencing
Analysis of Drug-resistance Characteristics and Genetic Diversity of Multi-drug-resistant Tuberculosis Based on Whole-genome Sequencing on Hainan Island, China	Jieying Wang et al.	Haikou City, Hainan Province	July 2019 to June 2021	1318	Whole Genome Sequencing
Characterization of Fluoroquinolone-resistant and Multi-drug-resistant Mycobacterium tuberculosis Isolates Using Whole-genome Sequencing in Tianjin, China	Zhirui Wang et al.	Tianjin	July 2017 to March 2020	2257	Whole Genome Sequencing
Study on the Drug Resistance Correlation of oxyR-ahpC Gene in Mycobacterium tuberculosis in Jilin Province	Lifu Zhang et al.	Jilin Province	September 2013 to June 2015	580	Polymerase Chain Reaction
Study on Gene Mutation Types and Phenotypic Heterogeneity of Isoniazid-resistant Mycobacterium tuberculosis	Wei Wang et al.	Zhengzhou City, Henan Province	July 2016 to June 2020	199	Sanger DNA Sequencing
Genotypic Characterization of katG, inhA, and ahpC in Isoniazid-resistant Mycobacterium tuberculosis Clinical Isolates in Shanghai, China	Xingwei Cao et al.	Shanghai	January 2018 to June 2018	122	Polymerase Chain Reaction
A Retrospective Cohort Study of Isoniazid-resistant Tuberculosis Treatment Outcomes and Isoniazid Resistance-associated Mutations in Eastern China from 2013 to 2018	Yan Shao et al.	Jiangsu Province	2013 to 2018	1359	GenoType MTBDR plus
Study on the Genotype of Rifampicin-resistant Mycobacterium tuberculosis Strains in Xinxiang Region	Yonggan Wan et al.	Xinxiang City, Henan Province	2016 to 2018	174	Polymerase Chain Reaction
Study on the Value of DNA Microarray Chip Method in Detecting Drug Resistance Genes of Mycobacterium tuberculosis	Min Dou et al.	Qingdao City, Shandong Province	July 1, 2018 to December 31, 2019	416	Gene Chip Hybridization
Characteristics and Drug Resistance of Gene Mutations of Mycobacterium tuberculosis in Patients with Pulmonary Tuberculosis	Youlei Zhang et al.	Hangzhou City, Zhejiang Province	June 2016 to December 2018	532	Polymerase Chain Reaction
Genotype Distribution Characteristics of Mycobacterium tuberculosis in Guangming District of Shenzhen and Its Correlation with the Formation of Rifampicin Drug Resistance Gene Mutations	Haowen Li et al.	Shenzhen City, Guangdong Province	January 2017 to December 2019	498	Polymerase Chain Reaction
Drug Resistance Characteristics of Different Genotypes of Rifampicin-resistant Mycobacterium tuberculosis in Ningbo Region	Min Li et al.	Ningbo City, Zhejiang Province	2018 to 2019	59	Whole Genome Sequencing
RpoB Gene Mutation Characteristics of Rifampicin-resistant Tuberculosis in Anqing, China	Fan Su et al.	Anqing City, Anhui Province	September 2018 to December 2019	194	Polymerase Chain Reaction
rpoB gene mutations in rifampin-resistant Mycobacterium tuberculosis isolates from rural areas of Zhejiang, China	Meichun Zeng et al.	Hangzhou City, Zhejiang Province	January 1, 2016 to December 31, 2017	2152	Polymerase Chain Reaction
rpoB Mutations and Effects on Rifampin Resistance in Mycobacterium tuberculosis	Machao Li et al.	China	2005 to 2012	175	Polymerase Chain Reaction
Rifampin-resistance-associated mutations in the rifampin resistance-determining region of the rpoB gene of Mycobacterium tuberculosis clinical isolates in Shanghai, PR China	Yinjuan Guo et al.	Yangpu District, Shanghai	March 2018 to August 2018	195	Polymerase Chain Reaction
Characteristics of Ethambutol Resistance Gene Mutations in Mycobacterium tuberculosis in Guangxi	Gang Liu et al.	Guangxi Zhuang Autonomous Region	2018 to 2019	655	Whole Genome Sequencing
Analysis of Aminoglycoside Drug Resistance-related Gene Mutations in Mycobacterium tuberculosis in Dongguan, Guangdong Province	Jianming Hong et al.	Dongguan City, Guangdong Province	2020 to 2021	207	Polymerase Chain Reaction
Characteristics of Streptomycin Gene Mutations in Multidrug-resistant Mycobacterium tuberculosis in Jiangxi Province	Shengming Yu et al.	Nanchang City, Jiangxi Province	January 2021 to December 2021	106	Polymerase Chain Reaction
Phenotypic and Genotypic Characterization of Streptomycin-resistant Multidrug-resistant Mycobacterium tuberculosis Clinical Isolates in Southern China	Md Mahmudul Islam et al.	Guangzhou City, Guangdong Province	2016 to 2018	218	Polymerase Chain Reaction
Genotyping Characteristics of Pyrazinamide Resistance-related Genes pncA, rpsA, panD in Mycobacterium tuberculosis in Guangdong Area	Ping Guan et al.	Guangzhou City, Guangdong Province	December 2015 to February 2018	317	Real-Time Fluorescent Quantitative PCR
Analysis of the Predictive Efficacy of pncA, rpsA, and panD Gene Mutations on Pyrazinamide Resistance in Mycobacterium tuberculosis	Dongyang Zhao et al.	Henan Province	January 2018 to December 2018	152	Spoligotyping
Characteristics and Influencing Factors of Pyrazinamide Resistance Gene Mutations in Mycobacterium tuberculosis in Guangxi Zhuang Autonomous Region	Gang Liu et al.	Guangxi	2018	655	Whole Genome Sequencing
Analysis of Pyrazinamide Resistance in Multidrug-resistant Tuberculosis in Huzhou Area from 2015 to 2019	Sicao Zhang et al.	Huzhou City, Zhejiang Province	2015 to 2019	106	Polymerase Chain Reaction
Phenotypic and Molecular Characterization of Pyrazinamide Resistance among Multidrug-resistant Mycobacterium tuberculosis Isolates in Ningbo, China	Yang Che et al.	Ningbo City, Zhejiang Province	2015 to 2017	1325	Polymerase Chain Reaction
pncA Gene Mutations Reporting Pyrazinamide Resistance among MDRTB Suspects	Xiaoyuan Wu et al.	Nanjing City, Jiangsu Province	December 2013 to April 2014	120	Polymerase Chain Reaction
Characterization of pncA Mutations and Prediction of PZA Resistance in Mycobacterium tuberculosis Clinical Isolates from Chongqing, China	Xiaoyuan Wu et al.	Chongqing	April 2014 to August 2018	465	Polymerase Chain Reaction
Resistance to First-line Antituberculosis Drugs and Prevalence of pncA Mutations in Clinical Isolates of Mycobacterium tuberculosis from Zunyi, Guizhou Province, China	Zhimin Cao et al.	Zunyi City, Guizhou Province	October 2008 to September 2016	318	Polymerase Chain Reaction
Second-line Antituberculosis Drug Resistance Characteristics and Related Gene Analysis of Mycobacterium tuberculosis Clinical Isolates in Hebei Province	Qianlin Li et al.	Hebei Province (Shijiazhuang, Baoding, Cangzhou, Tangshan, Xingtai, Qinhuangdao)	January 2014 to December 2014	1017	Polymerase Chain Reaction
Study on the Drug Resistance Status and Gene Mutation Characteristics of Second-line Antituberculosis Drugs in Multidrug-resistant Pulmonary Tuberculosis in Ningbo	Yang Che et al.	Ningbo, Zhejiang	2018 to 2019	133	Polymerase Chain Reaction
Sun Hailin (Relationship between gyrA and gyrB Gene Mutations in Mycobacterium tuberculosis and Resistance Level to Moxifloxacin)	Hailin Sun et al.	Ordos City, Inner Mongolia Autonomous Region, Beijing	2019 to 2021	265	Polymerase Chain Reaction
Genotyping and Molecular Characterization of Fluoroquinolone’s Resistance Among Multidrug-resistant Mycobacterium tuberculosis in Southwest of China	Yan Hu et al.	Chongqing	January 2015 to June 2017	967	Polymerase Chain Reaction
Identification of Novel Resistance-associated Mutations and Discrimination within Whole-genome Sequences of Fluoroquinolone-resistant Mycobacterium tuberculosis Isolates	Yingzhi Chong et al.	Shijiazhuang, Hebei Province	June 2020 to August 2021	139	Whole Genome Sequencing
Increased Prevalence of Levofloxacin-resistant Mycobacterium tuberculosis in China is Associated with Specific Mutations within the gyrA Gene	Fengmin Huo et al.	Tongzhou District, Beijing	2005, 2015	542	Polymerase Chain Reaction
Molecular Characteristic of Both Levofloxacin and Moxifloxacin Resistance in Mycobacterium tuberculosis from Individuals Diagnosed with Pre-extensive Drug-resistant Tuberculosis	Xiaofu Zhang et al.	Tongzhou District, Beijing	January 2016 to December 2019	128	Polymerase Chain Reaction
Drug Resistance Situation and Gene Mutation Status of Drug-resistant Strains in Tuberculosis Patients in Xi'an City	Juan Xu et al.	Xi'an City, Shaanxi Province	January 2020 to December 2020	892	Detection method not described
Molecular Characteristics of Drug-resistant Gene Mutations in Rifampicin and Isoniazid in Mycobacterium tuberculosis in Jiangxi Province	Jingnan Zhao et al.	Jiangxi Province	January 2014 to December 2022	139	Detection method not described
Detection and Analysis of Gene Mutation Sites in Rifampicin or Isoniazid Resistant Mycobacterium tuberculosis Based on Gene Chip Technology	Qing Sun et al.	Suzhou City, Jiangsu Province	2020 to 2023	395	Detection method not described
Prevalence and Molecular Characteristics of Drug-resistant Mycobacterium tuberculosis in Hainan, China: From 2014 to 2019	Lin Liu et al.	Hainan Province	January 1, 2014 to December 31, 2019	1484	Detection method not described
The Analysis of Drug-resistant Gene Mutations of Mycobacterium tuberculosis by GeneChip in Lianyungang, China	L.Zhu et al.	Lianyungang City, Jiangsu Province	January 1, 2014 to December 31, 2016	1176	Detection method not described
Genotype Analysis of Rifampicin-resistant Mycobacterium tuberculosis Strains in Patients from Yichun Region from 2019 to 2021	Junyong Wu et al.	Yichun City, Jiangxi Province	January 2019 to December 2021	79	Detection method not described
Analysis of Drug Resistance to New Antituberculosis Drugs in Multidrug-resistant Mycobacterium tuberculosis in Changping District, Beijing	Xin Liu et al.	Changping District, Beijing	2011 to 2015	1099	Detection method not described
Molecular characterization of multidrug-resistant tuberculosis against levofloxacin, moxifloxacin, bedaquiline, linezolid, clofazimine, and delamanid in southwest of China	Huiwen Zheng et al.	Southwest Region	January 2014 to December 2016	389	Detection method not described
Phenotypic and Genotypic Characterization of Levofloxacin- and Moxifloxacin-resistant Mycobacterium tuberculosis Clinical Isolates in Southern China	H.M.Adnan Hameed et al.	Guangzhou, Guangdong	2016 to 2018	400	Detection method not described
Prevalence and Molecular Characterizations of Seven Additional Drug Resistances among Multidrug-resistant Tuberculosis in China: A Subsequent Study of a National Survey	Guirong Wang et al.	Changping District, Beijing	No exact sampling time	392	Detection method not described
Genomic Variation and Drug Resistance Survey of Mycobacterium Tuberculosis	Guochao Xu et al.	Xinxiang City, Henan Province	No exact sampling time	534	Polymerase Chain Reaction
Characteristics of Gene Mutations Related to Isoniazid Resistance in Mycobacterium tuberculosis in Qinghai Region	Zhaofen Wang et al.	Qinghai Province	No exact sampling time	198	Polymerase Chain Reaction
Analysis of Gene Mutation Situation of Isoniazid Resistance in 380 Strains of Mycobacterium tuberculosis in South China Region	Li Deng et al.	Guangzhou City, Guangdong Province	No exact sampling time	388	Polymerase Chain Reaction
Analysis of Gene Mutation Characteristics of Isoniazid Resistance in Mycobacterium tuberculosis in Guangxi Region	Yixiang Qin et al.	Guangxi	No exact sampling time	652	Whole Genome Sequencing
Drug Resistance Situation and Bacterial Type Analysis of 306 Strains of Mycobacterium tuberculosis	Yingjun Hao et al.	Xinxiang City, Henan Province	No exact sampling time	278	Polymerase Chain Reaction
Analysis of Rifampicin Drug Resistance Mutation Sites in Mycobacterium tuberculosis and Rapid Detection of Drug Resistance	Caihong Yang et al.	Kashgar Region, Xinjiang Uygur Autonomous Region	No exact sampling time	90	DNA Sequencing
Study on the Mutation Characteristics of rpoB Gene in Clinical Isolates of Mycobacterium tuberculosis in Guangdong Region	Fanrong Meng et al.	Guangdong Province	No exact sampling time	405	Polymerase Chain Reaction
Differential Impact of the rpoB Mutant on Rifampin and Rifabutin Resistance Signatures of Mycobacterium tuberculosis Is Revealed Using a Whole-Genome Sequencing Assay	Mingchih Yu et al.	Taipei City, Taiwan Province	No exact sampling time	68	Whole Genome Sequencing
Study on Gene Loci Associated with Aminoglycoside-resistant Mycobacterium tuberculosis in Gansu	Kai Gao et al.	Lanzhou City, Gansu Province	No exact sampling time	88	Whole Genome Sequencing
Pyrazinamide Drug Susceptibility and pncA Mutation Status in Multidrug-resistant Mycobacterium tuberculosis	Xiaowan Peng et al.	Zhengzhou City, Henan Province	No exact sampling time	80	Polymerase Chain Reaction
Characterizing the Gene Mutations Associated with Resistance to Gatifloxacin in Mycobacterium tuberculosis through Whole-genome Sequencing	Jing Bi et al.	Shenzhen, Guangdong	No exact sampling time	169	Whole Genome Sequencing

## Sheet: Table 2
Table 2 Regional distribution of strains included in this study
Province/Municipality	Region	Number of Strains	Number of Resistant	Resistance Rate
Beijing	-	386	220	0.569948
Beijing	Tongzhou	1599	786	0.491557
Beijing	Huairou	257	66	0.256809
Beijing	Changping	1631	530	0.324954
Beijing	Xicheng	498	200	0.401606
Beijing	Haidian	493	288	0.584178
Hebei	Shijiazhuang	496	148	0.298387
Hebei	Handan	158	44	0.278481
Hebei	Xingtai	344	91	0.264535
Hebei	Baoding	344	91	0.264535
Hebei	Hengshui	158	44	0.278481
Hebei	Cangzhou	344	91	0.264535
Hebei	Qinhuangdao	344	91	0.264535
Hebei	Tangshan	372	207	0.556452
Henan	-	166	115	0.692771
Henan	Xinxiang	1042	202	0.193858
Henan	Zhengzhou	300	171	0.57
Zhejiang	-	4545	125	0.0275028
Zhejiang	Taizhou	582	46	0.0790378
Zhejiang	Yuhuan	582	46	0.0790378
Zhejiang	Hangzhou	6326	419	0.0662346
Zhejiang	Jinhua	453	81	0.178808
Zhejiang	Huzhou	116	45	0.387931
Zhejiang	Wenzhou	71	58	0.816901
Zhejiang	Ningbo	4347	449	0.10329
Fujian	-	131	131	1
Fujian	Quanzhou	53	53	1
Fujian	Fuzhou	269	42	0.156134
Xinjiang	-	212	35	0.165094
Xinjiang	Southern Xinjiang Region	379	160	0.422164
Xinjiang	Kashgar	292	47	0.160959
Hunan	-	648	106	0.16358
Jiangsu	-	1492	89	0.0596515
Jiangsu	Nanjing	985	382	0.387817
Jiangsu	Suzhou	432	191	0.44213
Jiangsu	Lianyungang	1302	189	0.145161
Jiangsu	Changzhou	15	11	0.733333
Jiangsu	Taizhou	15	11	0.733333
Jiangsu	Nantong	15	11	0.733333
Jiangsu	Xuzhou	15	11	0.733333
Shaanxi	-	567	197	0.347443
Shaanxi	Xi'an	1048	1048	1
Hubei	Wuhan	848	370	0.436321
Shandong	Qingdao	455	66	0.145055
Jiangxi	-	155	155	1
Jiangxi	Yichun	51	29	0.568627
Jiangxi	Nanchang	116	116	1
Shanghai	-	468	374	0.799145
Shanghai	Yangpu	213	115	0.539906
Anhui	-	3	3	1
Anhui	Ma'anshan	292	84	0.287671
Anhui	Hefei	300	186	0.62
Anhui	Anqing	212	29	0.136792
Guizhou	-	1	1	1
Guizhou	Zunyi	349	186	0.532951
Hainan	-	1624	720	0.44335
Hainan	Haikou	2542	720	0.283242
Gansu	Lanzhou	88	55	0.625
Tianjin		2549	180	0.0706159
Yunnan	-	963	120	0.124611
Sichuan	-	1	1	1
Sichuan	Ya'an	204	0	0
Sichuan	Mianyang	641	205	0.319813
Heilongjiang	Harbin	493	288	0.584178
Taiwan	-	421	57	0.135392
Taiwan	Taipei	55	24	0.436364
Qinghai	Xining	1363	401	0.294204
Qinghai	Haibei	7	0	0
Qinghai	Haidong	24	2	0.0833333
Qinghai	Hainan	4	0	0
Qinghai	Haixi	2	0	0
Qinghai	Huangnan	10	1	0.1
Qinghai	Yushu	1	0	0
Jilin	-	635	549	0.864567
Guangdong	-	408	189	0.463235
Guangdong	Guangzhou	1439	960	0.66713
Guangdong	Shenzhen	680	161	0.236765
Guangdong	Dongguan	227	83	0.365639
Guangxi	-	1430	227	0.158741
Chongqing	-	1567	728	0.464582
Inner Mongolia	Ordos	177	102	0.576271
Southwest China	-	371	98	0.264151
China	-	175	125	0.714286

## Sheet: Table 3
Table 3 Temporal distribution of strains included in this study (which have been differentiated according to different detection strategies)
Temporal distribution of the number of MTBs collected by M-stratrgy
Strains Collectin Time	Total Frequency	DR-TB Frequency	Resistance Rate
2002	53	39	0.735849
2003	53	39	0.735849
2004	53	39	0.735849
2005	53	39	0.735849
2006	53	39	0.735849
2007	83	69	0.831325
2008	1600	126	0.07875
2009	1593	97	0.0608914
2010	1663	134	0.0805773
2011	147	77	0.52381
2012	117	48	0.410256
2013	241	86	0.356846
2014	2048	602	0.293945
2015	1056	332	0.314394
2016	1929	500	0.259202
2017	5412	1675	0.309497
2018	7635	1493	0.195547
2019	5351	719	0.134367
2020	3131	615	0.196423
2021	778	171	0.219794
2022	1463	224	0.15311
2023	1827	355	0.194308
2024	652	86	0.131902
Temporal distribution of the number of MTBs collected by S-stratrgy				Temporal distribution of the number of MTBs in INH detected by S-stratrgy acquisition				Temporal distribution of the number of MTBs in RIF detected by S-stratrgy acquisition				Temporal distribution of the number of MTBs in SM detected by S-stratrgy acquisition				Temporal distribution of the number of MTBs in PZA detected by S-stratrgy acquisition				Temporal distribution of the number of MTBs in QS detected by S-stratrgy acquisition
Strains Collectin Time	Total Frequency	DR-TB Frequency	Resistance Rate	Strains Collectin Time	Total Frequency	DR-TB Frequency	INHR Rate	Strains Collectin Time	Total Frequency	DR-TB Frequency	RIFR Rate	Strains Collectin Time	Total Frequency	DR-TB Frequency	SMR Rate	Strains Collectin Time	Total Frequency	DR-TB Frequency	PZAR Rate	Strains Collectin Time	Total Frequency	DR-TB Frequency	QSR Rate
2005	273	42	0.153846	2013	484	163	0.336777	2016	1254	128	0.102073	2016	69	50	0.724638	2008	9	2	0.222222	2005	273	42	0.153846
2006	—	—	—	2014	695	345	0.496403	2017	1506	181	0.120186	2017	70	59	0.842857	2009	35	7	0.2	2006	—	—	—
2007	—	—	—	2015	538	208	0.386617	2018	843	286	0.339265	2018	72	65	0.902778	2010	35	7	0.2	2007	—	—	—
2008	9	2	0.222222	2016	252	86	0.34127	2019	733	114	0.155525	2019	80	15	0.1875	2011	35	7	0.2	2008	—	—	—
2009	35	7	0.2	2017	430	99	0.230233	2020	316	169	0.53481	2020	104	38	0.365385	2012	35	7	0.2	2009	—	—	—
2010	35	7	0.2	2018	734	282	0.384196	2021	297	169	0.569024	2021	209	114	0.545455	2013	59	21	0.355932	2010	—	—	—
2011	255	39	0.152941	2019	209	88	0.421053									2014	210	120	0.571429	2011	220	32	0.145455
2012	255	39	0.152941	2020	187	80	0.427807									2015	615	119	0.193496	2012	220	32	0.145455
2013	763	216	0.283093													2016	735	163	0.221769	2013	220	32	0.145455
2014	2255	766	0.33969													2017	709	168	0.236953	2014	1350	301	0.222963
2015	2142	498	0.232493													2018	851	224	0.26322	2015	989	171	0.172902
2016	2975	606	0.203697													2019	122	21	0.172131	2016	665	179	0.269173
2017	3073	655	0.213147																	2017	358	148	0.413408
2018	2733	1011	0.369923																	2018	233	154	0.660944
2019	1453	341	0.234687																	2019	309	103	0.333333
2020	860	388	0.451163																	2020	253	101	0.399209
2021	748	388	0.518717																	2021	242	105	0.433884

## Sheet: Table 4
Table 4 Synonymous mutations occurring in candidate genes and intervals in this study
Synonymous mutation					Synonymous mutation
Drug	Gene	Frequency in Resistant Strains	Frequency in Sensitive Strains	Total	Drug	Gene	Locus	Codon/nucleotide Mutation	Amino acid changes	Frequency in Resistant Strains	Frequency in Sensitive Strains
INH	katG	15	3	18	INH	katG	315	AGC→AGT	Ser→Ser	4	0
INH	inhA	15	0	15	INH	katG	463	ATC→ATT	Ile → Ile	5	2
INH	ahpC	4	14	18	INH	katG	47	GTA→GTC	Val→Val	1	0
INH	ndh	3	3	6	INH	katG	440	GAT→GAC	Asp→Asp	1	0
INH	kasA	2	2	4	INH	katG	479	CGC→GCT	Ala→Ala	1	0
RIF	rpoB	22	12	34	INH	katG	375	CGC→GCT	Pro→Pro	0	1
QS	gyrA	6	4	10	INH	katG	295	CAG→CAA	Gln→ Gln	1	0
QS	gyrB	3	16	19	INH	katG	582	GAA→CAA	Glu→Gln	2	0
SM	rrs	5	0	5	INH	inhA	145	GTT→GTC	Val→Val	14	0
SM	rpsL	1	0	1	INH	inhA	3	GGA→GGC	Gly→Gly	1	0
PZA	pncA	24	4	28	INH	oxyR-ahpC	-50	AAC→AAT	Asn→Asn	0	4
PZA	rpsA	68	36	104	INH	oxyR-ahpC	-36	GCC→GCA	Ala→Ala	0	3
Total	-	168	94	262	INH	oxyR-ahpC	-27	ATC→ATT	Ile→Ile	2	0
					INH	oxyR-ahpC	-19	CAC→CAT	His→His	0	2
					INH	oxyR-ahpC	-18	GCC→GCT	Ala→Ala	0	3
					INH	ahpc	11	CCG→CCC	Pro→Pro	2	0
					INH	ahpc	31	CCC→CCT	Pro→Pro	0	1
					INH	ahpc	30	TTT→TTC	Phe→Phe	0	1
					INH	ndh	226	GCA→GCC	Ala→Ala	1	0
					INH	ndh	107	ACT→ACC	Thr→Thr	0	1
					INH	ndh	112	TAC→TAT	Tyr→Tyr	0	1
					INH	ndh	285	TTG→CTG	Leu→Leu	1	0
					INH	ndh	399	CGA→CGC	Arg→Arg	1	0
					INH	ndh	364	TAC→TAT	Tyr→Tyr	0	1
					INH	kasA	139	CCG→CCA	Pro→Pro	1	0
					INH	kasA	164	GTG→GTA	Val→Val	1	0
					INH	kasA	112	TAC→TAT	Tyr→Tyr	0	1
					INH	kasA	226	GCC→GCT	Ala→Ala	0	1
					RIF	rpoB	531	TCG→TCG	Ser → Ser	4	0
					RIF	rpoB	526	CAC→CAT	His → His	1	0
					RIF	rpoB	533	TTG→CTG	Leu→Leu	1	0
					RIF	rpoB	513	AAA→AAG	Lys → Lys	1	1
					RIF	rpoB	84	GAT→GAC	Asp→Asp	0	2
					RIF	rpoB	238	AAG→AAA	Lys→Lys	0	2
					RIF	rpoB	397	CTG→CTC	Leu→Leu	0	2
					RIF	rpoB	457	GGC→GGT	Gly→Gly	0	2
					RIF	rpoB	1075	GCT→GCC	Ala→Ala	15	3
					SM	rrs	530	ACC→ACT	Thr→Thr	1	0
					SM	rrs	530	ACC→ACA	Thr→Thr	1	0
					SM	rrs	467	TCA→TCG	Ser→Ser	3	0
					SM	rpsL	117	ACC→ACT	Thr→Thr	1	0
					PZA	pncA	44	GCA→GCC	Ala→Ala	2	0
					PZA	pncA	53	CCG→CCA	Pro→Pro	1	0
					PZA	pncA	114	CCA→CCG	Pro→Pro	1	0
					PZA	pncA	114	CCA→CCC	Pro→Pro	1	0
					PZA	pncA	127	CGC→CGT	Arg→Arg	1	0
					PZA	pncA	155	CGA→CGT	Arg→Arg	1	0
					PZA	pncA	164	CCA→CCG	Pro→Pro	1	0
					PZA	pncA	187	AGT→AGC	Ser→Ser	2	0
					PZA	pncA	195	TCA→TCG	Ser→Ser	1	0
					PZA	pncA	198	GCA→GCG	Ala→Ala	1	0
					PZA	pncA	154	CTG→TTG	Leu→Leu	0	1
					PZA	pncA	173	GAG→GAA	Glu→Glu	1	1
					PZA	pncA	185	AGC→AGT	Ser→Ser	0	1
					PZA	pncA	124	GGC→GGA	Gly→Gly	2	0
					PZA	pncA	6	ATC→ATT	Ile→Ile	1	0
					PZA	pncA	7	GTC→GTT	Val→Val	1	0
					PZA	pncA	13	TTC→TTT	Phe→Phe	1	0
					PZA	pncA	18	ATC→ATT	Ile → Ile	1	0
					PZA	pncA	21	GTC→GTT	Val→Val	1	0
					PZA	pncA	58	TTC→TTT	Phe→Phe	2	0
					PZA	pncA	132	GGT→GGG	Gly→Gly	1	0
					PZA	pncA	65	AGC→AGT	Ser→Ser	0	1
					PZA	pncA	345	CCA→CCC	Pro→Pro	1	0
					PZA	rpsA	210	ACC→ACA	Thr→Thr	0	1
					PZA	rpsA	636	CGA→CGC	Arg→Arg	68	35
					QS	gyrA	45	CTC→CTG	Leu→Leu	1	0
					QS	gyrA	93	ACG→ACC	Thr→Thr	1	0
					QS	gyrA	93	ACG→ACT	Thr→Thr	3	0
					QS	gyrA	22	CAG→CAA	Gln→Gln	0	1
					QS	gyrA	111	GAT→GAC	Asp→Asp	0	2
					QS	gyrA	106	CGC→CGA	Ala→Ala	1	0
					QS	gyrA	756	GAC→GAT	Asp→Asp	0	1
					QS	gyrB	428	AAC→AAT	Asn→Asn	0	5
					QS	gyrB	476	GGT→GGG	Gly→Gly	0	1
					QS	gyrB	534	CGC→CGT	Arg→Arg	0	1
					QS	gyrB	508	GCG→GCA	Ala→Ala	2	5
					QS	gyrB	442	CTG→TTG	Leu→Leu	1	0
					QS	gyrB	568	CTG→CTA	Leu→Leu	0	4
					Total	-	-	-	-	168	94

## Sheet: Table 5
Table 5 Catalogue of mutations in drug resistance genes of MTB strains in this study
Drug	Gene	Locus	Codon/nucleotide Mutation	Amino acid changes	Frequency in Resistant Strains	Frequency in Sensitive Strains	Total	P	ppv	ppv_lower	ppv_upper	or	or_lower	or_upper
INH	katG	315	AGC→ACC	Ser→Thr	3524	36	3560	0	0.989888	0.986027	0.992908	1530.04	1098.72	2130.69
INH	katG	315	AGC→AAC	Ser→Asn	218	7	225	0	0.968889	0.936952	0.987402	194.5	91.59	413.06
INH	katG	315	AGC→GGC	Ser→Gly	12	5	17	0	0.705882	0.440417	0.896864	14.45	5.09	41.03
INH	katG	315	AGC→TGC	Ser→Cys	8	0	8	0	1	0.630583	1	102.28	5.9	1772.44
INH	katG	315	AGC→ACA	Ser→Thr	5	0	5	0	1	0.478176	1	66.15	3.66	1196.5
INH	katG	315	AGC→CGC	Ser→Arg	2	0	2	0.02	1	0.158114	1	30.05	1.44	626.08
INH	katG	315	AGC→ATC	Ser→Ile	2	0	2	0.02	1	0.158114	1	30.05	1.44	626.08
INH	katG	315	AGC→AGT	Ser→Ser	2	0	2	0.02	1	0.158114	1	30.05	1.44	626.08
INH	katG	315	—	—	246	3	249	—	0.987952	0.965196	0.997508	514.81	164.84	1607.83
INH	katG	463	CGG→CTG	Arg→Leu	424	291	715	0	0.593007	0.555975	0.629268	9.38	8.05	10.91
INH	katG	463	ATC→ATT	Ile→Ile	5	2	7	0.001	0.714286	0.290421	0.963307	90.23	5.15	1580.22
INH	katG	299	GGC→AGC	Gly→Ser	19	0	19	0	1	0.823533	1	235.1	14.19	3894.58
INH	katG	317	ATC→GTC	Ile→Val	6	0	6	0	1	0.540742	1	78.19	4.4	1388.21
INH	katG	191	TGG→GGG	Trp→Gly	5	2	7	0.001	0.714286	0.290421	0.963307	15.03	2.92	77.51
INH	katG	590	AAG→GAG	Lys→Glu	4	0	4	0	1	0.397635	1	54.11	2.91	1005.25
INH	katG	155	TAC→TGC	Tyr→Cys	4	0	4	0	1	0.397635	1	54.11	2.91	1005.25
INH	katG	138	AAC→GAC	Asn→Asp	2	1	3	0.06	0.666667	0.0942993	0.991596	12.02	1.09	132.6
INH	katG	138	AAC→CAC	Asn→His	1	0	1	0.143	1	0.025	1	30.05	1.44	626.08
INH	katG	138	AAC→AGC	Asn→Ser	1	1	2	0.265	0.5	0.0125791	0.987421	30.05	1.44	626.08
INH	katG	139	GCC→CCC	Ala→Pro	2	0	2	0.02	1	0.158114	1	30.05	1.44	626.08
INH	katG	144	CGC→GTC	Arg→Val	2	0	2	0.02	1	0.158114	1	30.05	1.44	626.08
INH	katG	145	CGC→CTC	Arg→Leu	2	0	2	0.02	1	0.158114	1	30.05	1.44	626.08
INH	katG	289	GAG→GGG	Glu→Gly	2	0	2	0.02	1	0.158114	1	30.05	1.44	626.08
INH	katG	291	GCT→GTT	Ala→Val	2	0	2	0.02	1	0.158114	1	30.05	1.44	626.08
INH	katG	573	GAT→TAT	Asp→Tyr	2	0	2	0.02	1	0.158114	1	30.05	1.44	626.08
INH	katG	582	GAA→CAA	Glu→Gln	2	0	2	0.02	1	0.158114	1	6.01	0.38	96.1
INH	katG	607	—	Glu →Lys	2	0	2	0.02	1	0.158114	1	6.01	0.38	96.1
INH	katG	711	TAT→GAT	Trp→Asp	2	0	2	0.02	1	0.158114	1	6.01	0.38	96.1
INH	katG	127	CAG→CCG	Gln→Pro	1	1	2	0.265	0.5	0.0125791	0.987421	18.03	0.73	442.62
INH	katG	285	GGC→TGC	Gly→Cys	1	1	2	0.265	0.5	0.0125791	0.987421	18.03	0.73	442.62
INH	katG	285	GGC→AGC	Gly→Ser	1	0	1	0.143	1	0.025	1	18.03	0.73	442.62
INH	katG	15	GCC→GGC	Ala→Gly	1	0	1	0.143	1	0.025	1	18.03	0.73	442.62
INH	katG	17	—	Ser→Gly	1	0	1	0.143	1	0.025	1	18.03	0.73	442.62
INH	katG	47	GTA→GTC	Val→Val	1	0	1	0.143	1	0.025	1	18.03	0.73	442.62
INH	katG	90	GAC→AAC	Asp→Asn	1	0	1	0.143	1	0.025	1	18.03	0.73	442.62
INH	katG	92	CCC→TCC	Pro→Ser	1	0	1	0.143	1	0.025	1	18.03	0.73	442.62
INH	katG	93	GCC→GAC	Ala→Asp	1	0	1	0.143	1	0.025	1	18.03	0.73	442.62
INH	katG	97	—	His→Arg	1	0	1	0.143	1	0.025	1	18.03	0.73	442.62
INH	katG	98	TAC→TGC	Tyr→Cys	1	0	1	0.143	1	0.025	1	18.03	0.73	442.62
INH	katG	106	—	Ala→Val	1	0	1	0.143	1	0.025	1	18.03	0.73	442.62
INH	katG	110	GCC→GTC	Ala→Val	1	0	1	0.143	1	0.025	1	18.03	0.73	442.62
INH	katG	140	AGC→AAC	Ser→Asn	1	0	1	0.143	1	0.025	1	18.03	0.73	442.62
INH	katG	141	TTG→TCG	Leu→Ser	1	0	1	0.143	1	0.025	1	18.03	0.73	442.62
INH	katG	142	GAC→GCC	Asp→Ala	1	0	1	0.143	1	0.025	1	18.03	0.73	442.62
INH	katG	155	GGC→AGC	Gly→Ser	1	0	1	0.143	1	0.025	1	18.03	0.73	442.62
INH	katG	156	GGC→GAC	Gly→Asp	1	0	1	0.143	1	0.025	1	18.03	0.73	442.62
INH	katG	172	—	Ala→Thr	1	0	1	0.143	1	0.025	1	18.03	0.73	442.62
INH	katG	184	GGC→GAC	Gly→Asp	1	0	1	0.143	1	0.025	1	18.03	0.73	442.62
INH	katG	185	TTC→TAC	Phe→Tyr	1	0	1	0.143	1	0.025	1	18.03	0.73	442.62
INH	katG	241	CCC→CGC	Pro→Arg	1	0	1	0.143	1	0.025	1	18.03	0.73	442.62
INH	katG	251	—	Thr→Met	1	0	1	0.143	1	0.025	1	18.03	0.73	442.62
INH	katG	271	ACT→GCT	Thr→Ala	1	0	1	0.143	1	0.025	1	18.03	0.73	442.62
INH	katG	278	GCC→ACC	Ala→Thr	1	0	1	0.143	1	0.025	1	18.03	0.73	442.62
INH	katG	279	GGC→CGC	Gly→Arg	1	0	1	0.143	1	0.025	1	18.03	0.73	442.62
INH	katG	295	CAG→CAG	Gln→Gln	1	0	1	0.143	1	0.025	1	18.03	0.73	442.62
INH	katG	296	ATG→GTG	Met→Val	1	0	1	0.143	1	0.025	1	18.03	0.73	442.62
INH	katG	297	GGC → GTC	Gly→Val	1	0	1	0.143	1	0.025	1	18.03	0.73	442.62
INH	katG	300	TGG→GGG	Trp→Gly	1	0	1	0.143	1	0.025	1	18.03	0.73	442.62
INH	katG	300	TGG→AGG	Trp→Arg	1	0	1	0.143	1	0.025	1	18.03	0.73	442.62
INH	katG	300	TGG→TCG	Trp→Ser	1	0	1	0.143	1	0.025	1	18.03	0.73	442.62
INH	katG	300	TGG→AGG	Trp→Pro	1	0	1	0.143	1	0.025	1	18.03	0.73	442.62
INH	katG	308	ATC→ACC	Ile→Thr	1	0	1	0.143	1	0.025	1	18.03	0.73	442.62
INH	katG	308	ACC→CCC	Thr→Pro	1	0	1	0.143	1	0.025	1	18.03	0.73	442.62
INH	katG	310	AAG→AAT	Lys→Asn	1	0	1	0.143	1	0.025	1	18.03	0.73	442.62
INH	katG	337	TAC→TCC	Tyr→Ser	1	0	1	0.143	1	0.025	1	18.03	0.73	442.62
INH	katG	337	TAC→AAC	Tyr→Asn	1	0	1	0.143	1	0.025	1	18.03	0.73	442.62
INH	katG	338	GGC→GAC	Gly→Asp	1	0	1	0.143	1	0.025	1	18.03	0.73	442.62
INH	katG	368	TTC→CTC	Phe→Leu	1	0	1	0.143	1	0.025	1	18.03	0.73	442.62
INH	katG	380	ACT→CCT	Thr→Pro	1	0	1	0.143	1	0.025	1	18.03	0.73	442.62
INH	katG	374	TCC→TAC	Ser→Tyr	1	0	1	0.143	1	0.025	1	3	0.27	33.14
INH	katG	379	GCC→GTC	Ala→Val	1	2	3	0.37	0.333333	0.00840376	0.905701	18.03	0.73	442.62
INH	katG	394	ACG→GCG	Thr→Ala	1	0	1	0.143	1	0.025	1	18.03	0.73	442.62
INH	katG	479	CGC→GCT	Ala→Ala	1	0	1	0.143	1	0.025	1	18.03	0.73	442.62
INH	katG	461	CAG→CCG	Gln→Pro	1	0	1	0.143	1	0.025	1	18.03	0.73	442.62
INH	katG	459	AAG→AAC	Lys→Asn	1	0	1	0.143	1	0.025	1	18.03	0.73	442.62
INH	katG	452	GAA→AAA	Glu→Lys	1	0	1	0.143	1	0.025	1	18.03	0.73	442.62
INH	katG	444	CGC→GTA	Ala→Val	1	0	1	0.143	1	0.025	1	18.03	0.73	442.62
INH	katG	439	CAG→GAG	Gln→Glu	1	0	1	0.143	1	0.025	1	18.03	0.73	442.62
INH	katG	431	GTC→GCC	Val→Ala	1	0	1	0.143	1	0.025	1	18.03	0.73	442.62
INH	katG	412	TGG→CGG	Trp→Arg	1	0	1	0.143	1	0.025	1	18.03	0.73	442.62
INH	katG	411	GCC→GAC	Ala→Asp	1	0	1	0.143	1	0.025	1	18.03	0.73	442.62
INH	katG	440	GAT→GAC	Asn→Asn	1	0	1	0.143	1	0.025	1	18.03	0.73	442.62
INH	katG	706	GCG→GAG	Ala→Glu	1	0	1	0.143	1	0.025	1	18.03	0.73	442.62
INH	katG	335	ATC→ACC	Ile→Ser	0	2	2	1	0	0	0.841886	2	0.08	49.17
INH	katG	91	TGG→CGG	Trp→Arg	0	1	1	1	0	0	0.975	2	0.08	49.17
INH	katG	375	CGC→GCT	Pro→Pro	0	1	1	1	0	0	0.975	2	0.08	49.17
INH	katG	513	GAT→GAG	Asp→Glu	0	1	1	1	0	0	0.975	2	0.08	49.17
INH	katG	735	GAC→GCC	Asp→Ala	0	1	1	1	0	0	0.975	18.03	0.73	442.62
INH	katG	363–368	del 6bp	Deletion	1	0	1	0.143	1	0.025	1	18.03	0.73	442.62
INH	katG	366–377	del 12bp	Deletion	1	0	1	0.143	1	0.025	1	30.05	1.44	626.08
INH	katG	371	del G and 379 ins G	Frameshift	2	0	2	0.02	1	0.158114	1	18.03	0.73	442.62
INH	katG	204	TTG→TAG	Trp→Stop	1	0	1	0.143	1	0.025	1	401.19	55.67	2891.23
INH	katG	Other locus	—	—	66	1	67	—	0.985075	0.919624	0.999622	—	—	—
INH	inhA	-15	C→T	—	570	68	638	0	0.893417	0.866842	0.916279	55.83	43.34	71.91
INH	inhA	-8	T→A	—	18	0	18	0	1	0.814698	1	223.01	13.44	3701.22
INH	inhA	-8	T→C	—	11	1	12	0	0.916667	0.615204	0.997892	66.22	8.55	513.04
INH	inhA	-8	T→G	—	4	0	4	0	1	0.397635	1	54.11	2.91	1005.25
INH	inhA	-39	C→T	—	3	0	3	0.003	1	0.292402	1	42.08	2.17	814.81
INH	inhA	-16	A→G	—	2	0	2	0.020354	1	0.158114	1	30.05	1.44	626.08
INH	inhA	-17	G→T	—	2	0	2	0.020354	1	0.158114	1	30.05	1.44	626.08
INH	inhA	-9	G→A	—	1	0	1	0.143	1	0.025	1	18.03	0.73	442.62
INH	inhA	-14	G→A	—	1	0	1	0.143	1	0.025	1	18.03	0.73	442.62
INH	inhA	-24	C→T	—	1	0	1	0.143	1	0.025	1	18.03	0.73	442.62
INH	inhA	-32	C→T	—	1	0	1	0.143	1	0.025	1	18.03	0.73	442.62
INH	inhA	-93	C→T	—	1	0	1	0.143	1	0.025	1	18.03	0.73	442.62
INH	inhA	-154	G→A	—	1	0	1	0.143	1	0.025	1	18.03	0.73	442.62
INH	inhA	-124	G→A	—	0	1	1	1	0	0	0.975	2	0.08	49.17
INH	inhA	145	GTT→GTC	Val→Val	14	0	14	0	1	0.768364	1	174.67	10.42	2928.58
INH	inhA	239	—	Ala→Gly	12	0	12	0	1	0.735352	1	150.52	8.91	2542.77
INH	inhA	21	ATC→ACC	Ile→Thr	7	0	7	0	1	0.590384	1	90.23	5.15	1580.22
INH	inhA	21	ATC→ACC	Ile→Ile	1	0	1	0.143	1	0.025	1	18.03	0.73	442.62
INH	inhA	94	AGC→ACT	Ser→Thr	7	0	7	0	1	0.590384	1	90.23	5.15	1580.22
INH	inhA	280	GCC→TCC	Ala→Ser	7	0	7	0	1	0.590384	1	90.23	5.15	1580.22
INH	inhA	94	TCG→GCG	Ser→Ala	2	1	3	0.055256	0.666667	0.0942993	0.991596	12.02	1.09	132.6
INH	inhA	94	TCG→GCG	Ser→Ala	1	0	1	0.143	1	0.025	1	18.03	0.73	442.62
INH	inhA	194	—	Ile→Thr	2	0	2	0.020354	1	0.158114	1	30.05	1.44	626.08
INH	inhA	3	GGA→GGC	Gly→Gly	1	0	1	0.143	1	0.025	1	18.03	0.73	442.62
INH	inhA	142	GGT→AGT	Gly→Ser	1	0	1	0.143	1	0.025	1	18.03	0.73	442.62
INH	inhA	211	GCC→ACC	Ala→Thr	1	0	1	0.143	1	0.025	1	18.03	0.73	442.62
INH	inhA	315	—	Ser→Thr	1	0	1	0.143	1	0.025	1	18.03	0.73	442.62
INH	inhA	162	ACG→GCG	Thr→Ala	0	1	1	1	0	0	0.975	2	0.08	49.17
INH	inhA	Other locus	—	—	33	9	42	0	0.785714	0.631884	0.89704	22.15	10.6	46.32
INH	fabG1	-15	C→T	—	117	11	128	0	0.914062	0.851437	0.956318	65.22	35.13	121.1
INH	fabG1	-8	T→C	—	5	1	6	0	0.833333	0.358765	0.995789	30.07	3.51	257.43
INH	fabG1	-17	C→T	—	2	0	2	0.020354	1	0.158114	1	30.05	1.44	626.08
INH	fabG1	Other locus	—	—	48	0	48	0	1	0.926027	1	587.74	36.24	9533.14
INH	ahpC	11	CCG→CCG	Pro→Arg	85	0	85	0	1	0.95753	1	1042.91	64.69	16812.3
INH	ahpC	11	CCG→ACG	Pro→Thy	20	0	20	0	1	0.831567	1	247.2	14.95	4088.01
INH	ahpC	11	CCG→CCT	Pro→Arg	8	0	8	0	1	0.630583	1	102.28	5.9	1772.44
INH	ahpC	11	CCG→ACC	Pro→Ser	6	0	6	0	1	0.540742	1	78.19	4.4	1388.21
INH	ahpC	11	CCG→AAC	Pro→Asn	4	0	4	0	1	0.397635	1	54.11	2.91	1005.25
INH	ahpC	11	CCG→AAG	Pro→Lys	4	0	4	0	1	0.397635	1	54.11	2.91	1005.25
INH	ahpC	11	CCG→CCC	Pro→Pro	2	0	2	0.020354	1	0.158114	1	30.05	1.44	626.08
INH	ahpC	12	CCT→GCT	Pro→Ala	6	0	6	0	1	0.540742	1	78.19	4.4	1388.21
INH	ahpC	15	CCT→CTT	Pro→Leu	1	0	1	0.143	1	0.025	1	18.03	0.73	442.62
INH	ahpC	22	GAC→CAC	Asp→His	1	0	1	0.143	1	0.025	1	18.03	0.73	442.62
INH	ahpC	30	TTT→TTC	Phe→Phe	0	1	1	1	0	0	0.975	2	0.08	49.17
INH	ahpC	31	CCC→CCT	Pro→Pro	0	1	1	1	0	0	0.975	2	0.08	49.17
INH	ahpC	75	TTC→CTC	Phe→Leu	0	1	1	1	0	0	0.975	2	0.08	49.17
INH	ahpC	94	TTC→TGC	Phe→Cys	0	1	1	1	0	0	0.975	2	0.08	49.17
INH	ahpC	-48	G→A	—	16	1	17	0	0.941176	0.713111	0.998512	96.41	12.78	727.12
INH	ahpC	-17	C→A	—	16	0	16	0	1	0.794093	1	198.83	11.93	3314.73
INH	ahpC	-17	C→T	—	8	0	8	0	1	0.630583	1	102.28	5.9	1772.44
INH	ahpC	-17	C→G	—	4	0	4	0	1	0.397635	1	54.11	2.91	1005.25
INH	ahpC	-17	G→A	—	1	0	1	0.143	1	0.025	1	18.03	0.73	442.62
INH	ahpC	-52	C→T	—	14	2	16	0	0.875	0.616524	0.984486	42.16	9.58	185.56
INH	ahpC	-52	C→A	—	1	0	1	0.143	1	0.025	1	18.03	0.73	442.62
INH	ahpC	-27	T→C	—	10	0	10	0	1	0.691503	1	126.4	7.41	2157.36
INH	ahpC	-27	C→T	—	2	0	2	0.020354	1	0.158114	1	30.05	1.44	626.08
INH	ahpC	-81	C→T	—	9	1	10	0	0.9	0.554984	0.997471	54.16	6.86	427.6
INH	ahpC	-54	C→T	—	8	1	9	0	0.888889	0.517503	0.997191	48.14	6.02	384.95
INH	ahpC	-38	T→G	—	8	0	8	0	1	0.630583	1	102.28	5.9	1772.44
INH	ahpC	-40	A→C	—	6	0	6	0	1	0.540742	1	78.19	4.4	1388.21
INH	ahpC	-57	C→T	—	6	0	6	0	1	0.540742	1	78.19	4.4	1388.21
INH	ahpC	-93	G→A	—	5	1	6	0	0.833333	0.358765	0.995789	30.07	3.51	257.43
INH	ahpC	-10	C→T	—	4	0	4	0	1	0.397635	1	54.11	2.91	1005.25
INH	ahpC	-50	C→A	—	4	0	4	0	1	0.397635	1	54.11	2.91	1005.25
INH	ahpC	-126	C→T	—	4	0	4	0	1	0.397635	1	54.11	2.91	1005.25
INH	ahpC	-18	C→T	—	3	0	3	0.003	1	0.292402	1	42.08	2.17	814.81
INH	ahpC	-36	C→A	—	3	0	3	0.003	1	0.292402	1	42.08	2.17	814.81
INH	ahpC	-19	C→T	—	2	0	2	0.020354	1	0.158114	1	30.05	1.44	626.08
INH	ahpC	-31	C→T	—	2	0	2	0.020354	1	0.158114	1	30.05	1.44	626.08
INH	ahpC	-44	G→C	—	2	0	2	0.020354	1	0.158114	1	30.05	1.44	626.08
INH	ahpC	-74	G→A	—	2	0	2	0.020354	1	0.158114	1	30.05	1.44	626.08
INH	ahpC	-97	C→T	—	2	0	2	0.020354	1	0.158114	1	30.05	1.44	626.08
INH	ahpC	-97	C→A	—	1	0	1	0.143	1	0.025	1	18.03	0.73	442.62
INH	ahpC	-133	G→A	—	2	1	3	0.05	0.666667	0.0942993	0.991596	12.02	1.09	132.6
INH	ahpC	-46	C→A	—	1	0	1	0.143	1	0.025	1	18.03	0.73	442.62
INH	ahpC	-68	C→T	—	1	0	1	0.143	1	0.025	1	18.03	0.73	442.62
INH	ahpC	-72	C→T	—	1	0	1	0.143	1	0.025	1	18.03	0.73	442.62
INH	ahpC	-73	C→A	—	1	0	1	0.143	1	0.025	1	18.03	0.73	442.62
INH	ahpC	-74	G→A	—	1	0	1	0.143	1	0.025	1	18.03	0.73	442.62
INH	ahpC	-77	T→G	—	1	0	1	0.143	1	0.025	1	18.03	0.73	442.62
INH	ahpC	-96	G→A	—	1	0	1	0.143	1	0.025	1	18.03	0.73	442.62
INH	ahpC	-102	C→T	—	1	0	1	0.143	1	0.025	1	18.03	0.73	442.62
INH	ahpC	-51	G→A	—	0	2	2	1	0	0	0.841886	1.2	0.06	25.03
INH	ahpC	-47	G→A	—	0	1	1	1	0	0	0.975	2	0.08	49.17
INH	ahpC	-75	T→G	—	0	1	1	1	0	0	0.975	2	0.08	49.17
INH	ahpC	Other locus	—	—	23	5	28	0	0.821429	0.631067	0.939357	27.75	10.54	73.02
INH	kasA	312	GGC→AGC	Gly→Ser	3	0	3	0.003	1	0.292402	1	42.08	2.17	814.81
INH	kasA	139	CCG→CCA	Pro→Pro	1	0	1	0.143	1	0.025	1	18.03	0.73	442.62
INH	kasA	164	GTG→GTA	Val→Val	1	0	1	0.143	1	0.025	1	18.03	0.73	442.62
INH	kasA	253	CAC→TAC	His→Tyr	1	0	1	0.143	1	0.025	1	18.03	0.73	442.62
INH	kasA	112	TAC→TAT	Tyr→Tyr	0	1	1	1	0	0	0.975	2	0.08	49.17
INH	kasA	121	AGG→AAG	Arg→Lys	0	1	1	1	0	0	0.975	2	0.08	49.17
INH	kasA	226	GCC→GCT	Ala→Ala	0	1	1	1	0	0	0.975	2	0.08	49.17
INH	kasA	252	GCA→GTA	Ala→Val	0	1	1	1	0	0	0.975	2	0.08	49.17
INH	kasA	Other locus	—	—	4	0	4	0	1	0.397635	1	54.11	2.91	1005.25
INH	Other genes	—	—	—	234	9	243	0	0.962963	0.930859	0.982927	—	—	—
RIF	rpoB	531	TCG→TTG	Ser→Leu	1859	24	1883	0	0.987254	0.981095	0.991817	952.06	635.52	1426.25
RIF	rpoB	531	TCG→TGG	Ser→Trp	43	1	44	0	0.977273	0.879758	0.999425	343.96	47.35	2498.36
RIF	rpoB	531	CAC→TAC	His→Tyr	6	1	7	0	0.857143	0.421277	0.99639	47.65	5.74	395.92
RIF	rpoB	531	TCG→TCG	Ser→Ser	4	0	4	0.000157	1	0.397635	1	71.45	3.85	1327.36
RIF	rpoB	531	TCG→TAC	Ser →Tyr	1	0	1	0.111937	1	0.025	1	23.8	0.97	584.42
RIF	rpoB	531	CAC→CGC	His→Arg	1	0	1	0.111937	1	0.025	1	23.8	0.97	584.42
RIF	rpoB	531	TCG→CAG	Ser→Gln	1	0	1	0.111937	1	0.025	1	23.8	0.97	584.42
RIF	rpoB	531	—	—	179	0	179	0	1	0.979603	1	2948.67	183.69	47333.7
RIF	rpoB	450	TCG→TTG	Ser→Leu	702	4	706	0	0.994334	0.985558	0.998454	1607.67	601.41	4297.57
RIF	rpoB	450	TCG→TGG	Ser→Trp	24	0	24	0	1	0.857526	1	390.5	23.74	6422.61
RIF	rpoB	450	TCG→TTC	Ser→Phe	6	0	6	0	1	0.540742	1	103.25	5.82	1833.08
RIF	rpoB	450	TCG→ATG	Ser→Met	4	0	4	0.000157	1	0.397635	1	71.45	3.85	1327.36
RIF	rpoB	450	TCG→TGC	Ser→Cys	2	0	2	0.012528	1	0.158114	1	39.68	1.9	826.66
RIF	rpoB	450	TCG→CCG	Ser→Pro	1	0	1	0.111937	1	0.025	1	23.8	0.97	584.42
RIF	rpoB	450	TCG→TTT	Ser→Phe	1	0	1	0.111937	1	0.025	1	23.8	0.97	584.42
RIF	rpoB	526	CAC→TAC	His→Tyr	227	5	232	0	0.978448	0.950425	0.992966	376.45	155.12	913.63
RIF	rpoB	526	CAC→GAC	His→Asp	231	7	238	0	0.970588	0.940342	0.988095	273.84	129.03	581.18
RIF	rpoB	526	CAC→CTC	His→Leu	151	4	155	0	0.974194	0.935245	0.992925	308.35	114.2	832.61
RIF	rpoB	526	CAC→CGC	His→Arg	75	1	76	0	0.986842	0.928856	0.999667	603.65	83.91	4342.58
RIF	rpoB	526	CAC→AGC	His→Ser	8	0	8	0	1	0.630583	1	135.07	7.79	2340.51
RIF	rpoB	526	CAC→AAC	His→Asn	7	0	7	0	1	0.590384	1	119.15	6.8	2086.65
RIF	rpoB	526	CAC→CGC	His→Pro	4	0	4	0.000157	1	0.397635	1	71.45	3.85	1327.36
RIF	rpoB	526	CAC→CAG	His→Gln	2	0	2	0.012528	1	0.158114	1	39.68	1.9	826.66
RIF	rpoB	526	CAC → TTC	His→Phe	1	0	1	0.111937	1	0.025	1	23.8	0.97	584.42
RIF	rpoB	526	CAC → GCC	His→Ala	1	0	1	0.111937	1	0.025	1	23.8	0.97	584.42
RIF	rpoB	526	—	—	116	5	121	0	0.958678	0.906201	0.986449	188.2	76.85	460.92
RIF	rpoB	521	—	Ser→Leu	146	3	149	0	0.979866	0.942288	0.995828	397.14	126.56	1246.18
RIF	rpoB	521	GAG→AAG	Glu→Lys	1	0	1	0.111937	1	0.025	1	23.8	0.97	584.42
RIF	rpoB	521	GAG→GGG	Glu→Gly	1	0	1	0.111937	1	0.025	1	23.8	0.97	584.42
RIF	rpoB	511	CTG→CCG	Leu→Pro	130	12	142	0	0.915493	0.857036	0.95557	88.11	48.74	159.27
RIF	rpoB	511	—	Phe→Ser	24	10	34	0	0.705882	0.525219	0.849016	19.12	9.14	40.01
RIF	rpoB	511	CTG→CGG	Leu→Arg	9	0	9	0	1	0.663733	1	150.98	8.79	2594.6
RIF	rpoB	511	—	—	23	0	23	0	1	0.851815	1	374.49	22.74	6166.62
RIF	rpoB	516	GAC→GTC	Asp→Val	127	1	128	0	0.992188	0.957241	0.999802	1032.57	144.3	7388.84
RIF	rpoB	516	GAC→GGC	Asp→Gly	34	2	36	0	0.944444	0.813363	0.9932	135.75	32.6	565.2
RIF	rpoB	516	GAC→TAC	Asp→Tyr	30	3	33	0	0.909091	0.756684	0.980845	79.79	24.34	261.53
RIF	rpoB	516	CAC→TAC	His→Tyr	14	1	15	0	0.933333	0.680515	0.998314	111.36	14.64	847.09
RIF	rpoB	516	GAC→GCC	Asp→Ala	12	0	12	0	1	0.735352	1	198.78	11.77	3357.95
RIF	rpoB	516	GAC→CTC	Asp→Leu	3	0	3	0.001402	1	0.292402	1	55.56	2.87	1075.87
RIF	rpoB	516	GAC→AAC	Asp→Asn	1	0	1	0.111937	1	0.025	1	23.8	0.97	584.42
RIF	rpoB	516	CAC→GTC	His→Asp	1	0	1	0.111937	1	0.025	1	23.8	0.97	584.42
RIF	rpoB	516	GTC→CAC	Asp→His	1	0	1	0.111937	1	0.025	1	23.8	0.97	584.42
RIF	rpoB	516	—	—	45	0	45	0	1	0.921295	1	728.15	44.85	11821.8
RIF	rpoB	533	CTG→CCG	Leu→Pro	89	7	96	0	0.927083	0.85552	0.970182	102.6	47.51	221.57
RIF	rpoB	533	—	Gly→Val	2	0	2	0.012528	1	0.158114	1	39.68	1.9	826.66
RIF	rpoB	533	—	—	10	0	10	0	1	0.691503	1	166.91	9.78	2848.89
RIF	rpoB	445	CAC→GAC	His→Asp	86	0	86	0	1	0.958013	1	1395.3	86.56	22491
RIF	rpoB	445	CAC→TAC	His→Tyr	76	0	76	0	1	0.952621	1	1231.6	76.33	19873.1
RIF	rpoB	445	CAC→CTC	His→Leu	29	0	29	0	1	0.880555	1	470.65	28.75	7704.09
RIF	rpoB	445	CAC→AAC	His→Asn	21	0	21	0	1	0.838902	1	342.49	20.74	5654.96
RIF	rpoB	445	CAC→CGC	His→Arg	21	0	21	0	1	0.838902	1	342.49	20.74	5654.96
RIF	rpoB	445	CAC→CAG	His→Gln	8	0	8	0	1	0.630583	1	135.07	7.79	2340.51
RIF	rpoB	445	CAC→TGC	His→Cys	7	0	7	0	1	0.590384	1	119.15	6.8	2086.65
RIF	rpoB	445	CAC→GGC	His→Gly	3	0	3	0.001402	1	0.292402	1	55.56	2.87	1075.87
RIF	rpoB	445	CAC→GCC	His→Ala	1	0	1	0.111937	1	0.025	1	23.8	0.97	584.42
RIF	rpoB	435	GAC→GTC	Asp→Val	81	3	84	0	0.964286	0.899158	0.992573	217.55	68.7	688.96
RIF	rpoB	435	GAC→GGC	Asp→Gly	14	2	16	0	0.875	0.616524	0.984486	55.68	12.65	245.07
RIF	rpoB	435	GAC→TAC	Asp→Tyr	9	1	10	0	0.9	0.554984	0.997471	71.52	9.06	564.67
RIF	rpoB	435	GAC→TTC	Asp→Phe	8	0	8	0	1	0.630583	1	135.07	7.79	2340.51
RIF	rpoB	435	GAC→GCC	Asp→Ala	3	0	3	0.001402	1	0.292402	1	55.56	2.87	1075.87
RIF	rpoB	435	GAC→AAC	Asp→Asn	2	2	4	0.064423	0.5	0.067586	0.932414	7.94	1.12	56.35
RIF	rpoB	430	CTG→CCG	Leu→Pro	57	5	62	0	0.919355	0.821747	0.973295	91.43	36.63	228.19
RIF	rpoB	430	CTG→CGG	Leu→Arg	9	2	11	0	0.818182	0.482244	0.977169	35.76	7.72	165.56
RIF	rpoB	452	CTG→CCG	Leu→Pro	50	0	50	0	1	0.928878	1	808.94	49.9	13113.9
RIF	rpoB	452	CTG→GTG	Leu→Val	1	0	1	0.111937	1	0.025	1	23.8	0.97	584.42
RIF	rpoB	513	CAA→AAA	Gln→Lys	30	12	42	0	0.714286	0.554161	0.842809	19.94	10.2	38.98
RIF	rpoB	513	CAA→CCA	Gln→Pro	6	0	6	0	1	0.540742	1	103.25	5.82	1833.08
RIF	rpoB	513	CAA→CAC	Gln→His	3	0	3	0.001402	1	0.292402	1	55.56	2.87	1075.87
RIF	rpoB	513	CAA→CTA	Gln→Leu	2	0	2	0.012528	1	0.158114	1	39.68	1.9	826.66
RIF	rpoB	513	—	—	3	0	3	0.001402	1	0.292402	1	55.56	2.87	1075.87
RIF	rpoB	518	AAC→CAC	Asn→His	21	1	22	0	0.954545	0.771556	0.99885	167.27	22.49	1243.83
RIF	rpoB	508	ACC→CCC	Thr→Pro	15	13	28	0	0.535714	0.338699	0.724891	9.18	4.36	19.3
RIF	rpoB	446	AAA→AAG	Lys→Lys	11	0	11	0	1	0.715086	1	182.84	10.77	3103.35
RIF	rpoB	515	ATG→CTG	Met→Leu	10	0	10	0	1	0.691503	1	166.91	9.78	2848.89
RIF	rpoB	432	CAA→CCA	Gln→Pro	10	0	10	0	1	0.691503	1	166.91	9.78	2848.89
RIF	rpoB	432	CAA→AAA	Gln→Lys	5	0	5	0	1	0.478176	1	87.35	4.83	1579.91
RIF	rpoB	432	CAA→GAA	Gln→Glu	1	1	2	0.211347	0.5	0.0125791	0.987421	7.93	0.5	126.88
RIF	rpoB	432	CAA→CTA	Gln→Leu	0	3	3	1	0	0	0.707598	1.13	0.06	21.94
RIF	rpoB	441	TCG→TTG	Ser→Leu	8	0	8	0	1	0.630583	1	135.07	7.79	2340.51
RIF	rpoB	431	AGC→GGC	Ser→Gly	5	0	5	0	1	0.478176	1	87.35	4.83	1579.91
RIF	rpoB	431	AGC→AGA	Ser→Arg	1	5	6	0.509495	0.166667	0.00421074	0.641235	1.59	0.19	13.59
RIF	rpoB	431	AGC→ACC	Ser→Thr	1	0	1	0.111937	1	0.025	1	23.8	0.97	584.42
RIF	rpoB	512	AAG→GAG	Lys→Glu	5	0	5	0	1	0.478176	1	87.35	4.83	1579.91
RIF	rpoB	522	TCG→TTG	Ser→Leu	5	0	5	0	1	0.478176	1	87.35	4.83	1579.91
RIF	rpoB	522	ACC→CCC	Thr→Pro	2	1	3	0.03478	0.666667	0.0942993	0.991596	15.87	1.44	175.09
RIF	rpoB	522	TCG→CAG	Ser→Gln	1	0	1	0.111937	1	0.025	1	23.8	0.97	584.42
RIF	rpoB	529	CTC→TTC	Leu→Phe	5	1	6	0	0.833333	0.358765	0.995789	39.7	4.64	339.93
RIF	rpoB	251	GTC→TTC	Val→Phe	4	0	4	0.000157	1	0.397635	1	71.45	3.85	1327.36
RIF	rpoB	251	GTC→CTC	Val→Leu	2	0	2	0.012528	1	0.158114	1	39.68	1.9	826.66
RIF	rpoB	251	GTC→GCC	Val→Ala	2	0	2	0.012528	1	0.158114	1	39.68	1.9	826.66
RIF	rpoB	286	—	Ala → Val	4	1	5	0.000714	0.8	0.283582	0.994949	31.76	3.55	284.2
RIF	rpoB	459	CTG→CGG	Leu→Arg	4	0	4	0.000157	1	0.397635	1	71.45	3.85	1327.36
RIF	rpoB	443	—	Leu→Trp	4	0	4	0.000157	1	0.397635	1	71.45	3.85	1327.36
RIF	rpoB	437	AAC→GAC	Asn→Asp	4	0	4	0.000157	1	0.397635	1	71.45	3.85	1327.36
RIF	rpoB	434	ATG→ATA	Met→Ile	3	0	3	0.001402	1	0.292402	1	55.56	2.87	1075.87
RIF	rpoB	434	ATG→CTG	Met→Leu	2	1	3	0.03478	0.666667	0.0942993	0.991596	15.87	1.44	175.09
RIF	rpoB	434	ATG→GTG	Met→Val	2	0	2	0.012528	1	0.158114	1	39.68	1.9	826.66
RIF	rpoB	434	ATG→AGG	Met→Arg	1	0	1	0.111937	1	0.025	1	23.8	0.97	584.42
RIF	rpoB	441	TCG→TTG	Ser→Leu	3	0	3	0.001402	1	0.292402	1	55.56	2.87	1075.87
RIF	rpoB	441	TCG→CAG	Ser→Gln	1	0	1	0.111937	1	0.025	1	23.8	0.97	584.42
RIF	rpoB	545	GAC→GAA	Asp→Glu	3	1	4	0.005137	0.75	0.19412	0.993691	23.81	2.48	228.99
RIF	rpoB	247	GAG→CAG	Glu→Gln	2	0	2	0.012528	1	0.158114	1	39.68	1.9	826.66
RIF	rpoB	253	CAG→CTG	Gln→Leu	2	0	2	0.012528	1	0.158114	1	39.68	1.9	826.66
RIF	rpoB	444	—	Thr→Pro	2	1	3	0.03478	0.666667	0.0942993	0.991596	15.87	1.44	175.09
RIF	rpoB	491	ATC→TTC	Ile→Phe	2	0	2	0.012528	1	0.158114	1	39.68	1.9	826.66
RIF	rpoB	491	ATC→CTC	Ile→Leu	1	0	1	0.111937	1	0.025	1	23.8	0.97	584.42
RIF	rpoB	491	ATC→ACC	Ile→Thr	1	0	1	0.111937	1	0.025	1	23.8	0.97	584.42
RIF	rpoB	491	ATC→AAC	Ile→Asn	1	0	1	0.111937	1	0.025	1	23.8	0.97	584.42
RIF	rpoB	535	CAC→CTC	His→Leu	2	0	2	0.012528	1	0.158114	1	39.68	1.9	826.66
RIF	rpoB	150	GAC→GGC	Asp→Gly	1	0	1	0.111937	1	0.025	1	23.8	0.97	584.42
RIF	rpoB	280	CCC→CTC	Phe→Leu	1	0	1	0.111937	1	0.025	1	23.8	0.97	584.42
RIF	rpoB	312	GAG→GGG	Glu→Gly	1	0	1	0.111937	1	0.025	1	23.8	0.97	584.42
RIF	rpoB	396	GAG→GTG	Glu→Val	1	0	1	0.111937	1	0.025	1	23.8	0.97	584.42
RIF	rpoB	400	—	Ile→Ala	1	0	1	0.111937	1	0.025	1	23.8	0.97	584.42
RIF	rpoB	429	CTG→CAC	Leu→His	1	1	2	0.211347	0.5	0.0125791	0.987421	7.93	0.5	126.88
RIF	rpoB	453	CTG→ATG	Leu→Met	1	0	1	0.111937	1	0.025	1	23.8	0.97	584.42
RIF	rpoB	454	—	Pro→Leu	1	1	2	0.211347	0.5	0.0125791	0.987421	7.93	0.5	126.88
RIF	rpoB	460	GAG→GGG	Glu→Gly	1	0	1	0.111937	1	0.025	1	23.8	0.97	584.42
RIF	rpoB	463	CAG→CAC	Gln→His	1	0	1	0.111937	1	0.025	1	23.8	0.97	584.42
RIF	rpoB	482	CAG→CGG	Gln→Arg	1	0	1	0.111937	1	0.025	1	23.8	0.97	584.42
RIF	rpoB	483	CCT→TCT	Pro→Ser	1	0	1	0.111937	1	0.025	1	23.8	0.97	584.42
RIF	rpoB	493	TCG→TTG	Ser→Leu	1	0	1	0.111937	1	0.025	1	23.8	0.97	584.42
RIF	rpoB	505	TTC→TTG	Phe→Leu	1	0	1	0.111937	1	0.025	1	23.8	0.97	584.42
RIF	rpoB	507	CCC→ACC	Phe→Thr	1	1	2	0.211347	0.5	0.0125791	0.987421	7.93	0.5	126.88
RIF	rpoB	510	CAG→CAC	Gln→His	1	0	1	0.111937	1	0.025	1	23.8	0.97	584.42
RIF	rpoB	524	TTG→TCG	Leu→Ser	1	0	1	0.111937	1	0.025	1	23.8	0.97	584.42
RIF	rpoB	534	CAC→AAC	His→Asn	1	0	1	0.111937	1	0.025	1	23.8	0.97	584.42
RIF	rpoB	536	CAC→CCC	His→Pro	1	0	1	0.111937	1	0.025	1	23.8	0.97	584.42
RIF	rpoB	537	CAC→TAC	His→Tyr	1	0	1	0.111937	1	0.025	1	23.8	0.97	584.42
RIF	rpoB	553	TCG→TCA	Ser→Ser	1	0	1	0.111937	1	0.025	1	23.8	0.97	584.42
RIF	rpoB	571	GAC→TAC	Asp→Tyr	1	0	1	0.111937	1	0.025	1	23.8	0.97	584.42
RIF	rpoB	595	GAC→TAC	Asp→Tyr	1	0	1	0.111937	1	0.025	1	23.8	0.97	584.42
RIF	rpoB	615	GTG→TTG	Val→Leu	1	0	1	0.111937	1	0.025	1	23.8	0.97	584.42
RIF	rpoB	799	AAG→CAG	Lys→Gln	1	0	1	0.111937	1	0.025	1	23.8	0.97	584.42
RIF	rpoB	835	CAC→CCC	His→Pro	1	0	1	0.111937	1	0.025	1	23.8	0.97	584.42
RIF	rpoB	835	CAC→GAC	His→Asp	1	0	1	0.111937	1	0.025	1	23.8	0.97	584.42
RIF	rpoB	1014	CCG→GCG	Pro→Ala	1	0	1	0.111937	1	0.025	1	23.8	0.97	584.42
RIF	rpoB	84	GAT→GAC	Asp→Asp	0	2	2	1	0	0	0.841886	1.59	0.08	33.05
RIF	rpoB	238	AAG→AAA	Lys→Lys	0	2	2	1	0	0	0.841886	1.59	0.08	33.05
RIF	rpoB	397	CTG→CTC	Leu→Leu	0	2	2	1	0	0	0.841886	1.59	0.08	33.05
RIF	rpoB	457	GGC→GGT	Gly→Gly	0	2	2	1	0	0	0.841886	1.59	0.08	33.05
RIF	rpoB	543	GAT→GAG	Asp→Glu	0	1	1	1	0	0	0.975	2.64	0.11	64.92
RFP	rpoB	Other locus	—	—	303	6	309	0	0.980583	0.958218	0.992842	425.18	189.41	954.42
RIF	rpoC	332	—	Gly→Arg	5	0	5	0	1	0.478176	1	87.35	4.83	1579.91
RIF	rpoC	491	—	Ile→Thr	4	0	4	0.000157	1	0.397635	1	71.45	3.85	1327.36
RIF	rpoC	452	—	Phe→Ser	2	0	2	0.012528	1	0.158114	1	39.68	1.9	826.66
RIF	rpoC	885	—	Ile→Val	1	0	1	0.111937	1	0.025	1	23.8	0.97	584.42
RFP	Other genes	—	—	—	159	1	160	—	—	—	—	—	—	—
EMB	embB	306	ATG→GTG	Met→Val	413	5	418	0	0.988038	0.972307	0.996105	3549.51	1465.82	8595.22
EMB	embB	306	ATG→ATA	Met→Ile	163	2	165	0	0.987879	0.956902	0.998529	2718.61	673.31	10977
EMB	embB	306	ATG→ATT	Met→Ile	85	0	85	0	1	0.95753	1	5329.89	330.48	85959.8
EMB	embB	306	ATG→CTG	Met→Leu	34	4	38	0	0.894737	0.751951	0.970565	254.17	90.05	717.36
EMB	embB	306	ATG→ATC	Met→Ile	20	0	20	0	1	0.831567	1	1212.03	73.26	20051.7
EMB	embB	306	ATG→CTG	Met→Leu	2	0	2	0.001102	1	0.158114	1	145.73	6.99	3037.13
EMB	embB	406	GGC→GCC	Gly→Ala	68	2	70	0	0.971429	0.900571	0.996521	1045.25	255.87	4269.85
EMB	embB	406	GGC→GAC	Gly→Asp	23	1	24	0	0.958333	0.788798	0.998946	681.78	92	5052.6
EMB	embB	406	GGC→AGC	Gly→Ser	7	1	8	0	0.875	0.47349	0.99684	204.89	25.19	1666.62
EMB	embB	406	GGC→TGC	Gly→Cys	1	2	3	0.096362	0.333333	0.00840376	0.905701	14.57	1.32	160.75
EMB	embB	497	CAG→CGG	Gln→Arg	39	0	39	0	1	0.909749	1	2371.11	145.65	38601.1
EMB	embB	497	CAG→CTG	Gln→Lys	6	0	6	0	1	0.540742	1	380.08	21.4	6750.81
EMB	embB	497	CAG→CCG	Gln→Pro	2	0	2	0.001102	1	0.158114	1	145.73	6.99	3037.13
EMB	embB	354	GAC→GCC	Asp→Ala	19	1	20	0	0.95	0.751267	0.998735	561.43	75.1	4197.24
EMB	embB	378	GAC→GCC	Glu→Ala	14	0	14	0	1	0.768364	1	853.23	50.87	14311.6
EMB	embB	328	GAT→TAT	Asp→Tyr	6	0	6	0	1	0.540742	1	380.08	21.4	6750.81
EMB	embB	328	GAT→GGT	Asp→Gly	5	0	5	0	1	0.478176	1	321.35	17.76	5814.99
EMB	embB	328	GAT→CAT	Asp→His	1	0	1	0.033211	1	0.025	1	87.37	3.56	2145.83
EMB	embB	1024	GAC→AAC	Asp→Asn	4	0	4	0	1	0.397635	1	262.72	14.14	4882.53
EMB	embB	497	CAG→CCG	Glu→Arg	3	0	3	0	1	0.292402	1	204.18	10.54	3955.09
EMB	embB	312	CAC→CGC	His→Arg	2	0	2	0.001102	1	0.158114	1	145.73	6.99	3037.13
EMB	embB	356	GCC→GTC	Ala→Val	2	0	2	0.001102	1	0.158114	1	145.73	6.99	3037.13
EMB	embB	388	GCC→GGC	Ala→Val	2	0	2	0.001102	1	0.158114	1	145.73	6.99	3037.13
EMB	embB	405	GAG→GAT	Glu→Asp	2	0	2	0.001102	1	0.158114	1	145.73	6.99	3037.13
EMB	embB	28	TGG→TCG	Trp→Ser	1	0	1	0.033211	1	0.025	1	87.37	3.56	2145.83
EMB	embB	50	—	Val→Ala	1	0	1	0.033211	1	0.025	1	87.37	3.56	2145.83
EMB	embB	246	GGC→CGC	Gly→Arg	1	0	1	0.033211	1	0.025	1	87.37	3.56	2145.83
EMB	embB	317	TCC→ACC	Ser→Thr	1	0	1	0.033211	1	0.025	1	87.37	3.56	2145.83
EMB	embB	319	TAT→TGT	Tyr→Cys	1	0	1	0.033211	1	0.025	1	87.37	3.56	2145.83
EMB	embB	334	—	Tyr→His	1	0	1	0.033211	1	0.025	1	87.37	3.56	2145.83
EMB	embB	359	GCC→GTC	Ala→Val	1	0	1	0.033211	1	0.025	1	87.37	3.56	2145.83
EMB	embB	370	GTG→CGG	Val→Arg	1	0	1	0.033211	1	0.025	1	87.37	3.56	2145.83
EMB	embB	384	TAC→AAC	Tyr→Asn	1	0	1	0.033211	1	0.025	1	87.37	3.56	2145.83
EMB	embB	384	TAC→TCC	Tyr→Ser	0	1	1	1	0	0	0.975	9.7	0.39	238.23
EMB	embB	399	AAC→GAC	Asn→Asp	1	0	1	0.033211	1	0.025	1	87.37	3.56	2145.83
EMB	embB	495	GCC→ACC	Ala→Thr	1	0	1	0.033211	1	0.025	1	87.37	3.56	2145.83
EMB	embB	497	CAG→AAG	Glu→Lys	1	0	1	0.033211	1	0.025	1	87.37	3.56	2145.83
EMB	embB	575	ATG→ATA	Met→Ile	1	0	1	0.033211	1	0.025	1	87.37	3.56	2145.83
EMB	embB	983	CCG→CGG	Pro→Arg	1	1	2	0.065319	0.5	0.0125791	0.987421	29.13	1.82	466.05
EMB	embB	625	CGG→CAG	Arg→Gln	0	3	3	1	0	0	0.707598	4.16	0.21	80.52
EMB	embB	214	CCG→CGG	Pro→Arg	0	2	2	1	0	0	0.841886	5.82	0.28	121.29
EMB	embB	469	CGT→CAT	Arg→His	0	2	2	1	0	0	0.841886	5.82	0.28	121.29
EMB	embB	655	CCG→GCG	Pro→Ala	0	2	2	1	0	0	0.841886	5.82	0.28	121.29
EMB	embB	62	GGG→GAG	Gly→Glu	0	1	1	1	0	0	0.975	9.7	0.39	238.23
EMB	embB	310	GCC→GGC	Ala→Gly	0	1	1	1	0	0	0.975	9.7	0.39	238.23
EMB	embB	563	ATT→CTT	Ile→Leu	0	1	1	1	0	0	0.975	9.7	0.39	238.23
EMB	embB	792	GGC→AGC	Gly→Ser	0	1	1	1	0	0	0.975	9.7	0.39	238.23
EMB	embB	803	GTG→CTG	Val→Leu	0	1	1	1	0	0	0.975	9.7	0.39	238.23
EMB	embB	Other locus	—	—	19	0	19	0	1	0.823533	1	1151.99	69.51	19091.1
EMB	embC	270	ACC→ATC	Asp→Ile	14	0	14	0	1	0.768364	1	853.23	50.87	14311.6
EMB	embC	738	CGG→CAG	Arg→Gln	4	7	11	0.000331	0.363636	0.109263	0.692095	16.68	4.88	57.07
EMB	embC	981	GTG→CTG	Val→Leu	1	2	3	0.096362	0.333333	0.00840376	0.905701	14.57	1.32	160.75
EMB	embC	93	GGA→GCA	Gly→Ala	0	2	2	1	0	0	0.841886	5.82	0.28	121.29
EMB	embC	788	AAC→GAC	Asn→Asp	0	2	2	1	0	0	0.841886	5.82	0.28	121.29
EMB	embC	2	GCT→GTT	Aal→Val	0	1	1	1	0	0	0.975	9.7	0.39	238.23
EMB	embC	22	GCG→CCG	Aal→Pro	0	1	1	1	0	0	0.975	9.7	0.39	238.23
EMB	embC	430	ATC→CTC	Ile→Leu	0	1	1	1	0	0	0.975	9.7	0.39	238.23
EMB	embC	796	GCC→ACC	Aal→Thr	0	1	1	1	0	0	0.975	9.7	0.39	238.23
EMB	embC	779	GCC→ACC	Aal→Thr	0	1	1	1	0	0	0.975	9.7	0.39	238.23
EMB	embC	Other locus	—	—	10	0	10	0	1	0.691503	1	615.91	36.07	10516.9
EMB	embA	-16	C→T	—	16	0	16	0	1	0.794093	1	972.45	58.31	16218.7
EMB	embA	-12	C→T	—	15	0	15	0	1	0.781981	1	912.79	54.58	15264.4
EMB	embA	236	TGG→TGC	Trp→Cys	1	0	1	0.033211	1	0.025	1	87.37	3.56	2145.83
EMB	embA	176	GAC→GAG	Asp→Glu	0	2	2	1	0	0	0.841886	5.82	0.28	121.29
EMB	embA	42	ACC→GCC	Thr→Aal	0	1	1	1	0	0	0.975	9.7	0.39	238.23
EMB	embA	84	GCC→TCC	Aal→Ser	0	1	1	1	0	0	0.975	9.7	0.39	238.23
EMB	embA	150	GCT→ACT	Aal→Thr	0	1	1	1	0	0	0.975	9.7	0.39	238.23
EMB	embA	173	ATC→GTC	Ile→Val	0	1	1	1	0	0	0.975	9.7	0.39	238.23
EMB	embA	365	GGT→GAT	Gly→Asp	0	1	1	1	0	0	0.975	9.7	0.39	238.23
EMB	embA	445	CGC→TGC	Arg→Cys	0	1	1	1	0	0	0.975	9.7	0.39	238.23
EMB	embA	554	GGC→GTC	Gly→Val	0	1	1	1	0	0	0.975	9.7	0.39	238.23
EMB	embA	887	ATC→AAC	Ile→Asn	0	1	1	1	0	0	0.975	9.7	0.39	238.23
EMB	embA	Other locus	—	—	36	0	36	0	1	0.902606	1	2185.75	134.07	35634.3
EMB	Other genes	—	—	—	119	33	152	—	—	—	—	—	—	—
SM	rpsL	43	AAG→AGG	Lys→Arg	1163	0	1163	0	1	0.996833	1	70728.8	4418.56	1.13217e+06
SM	rpsL	43	AAG→CGG	Lys→Arg	25	0	25	0	1	0.862815	1	1513.65	92.09	24878.2
SM	rpsL	43	AAG→AGC	Lys→Ser	16	0	16	0	1	0.794093	1	972.45	58.31	16218.7
SM	rpsL	43	AAG→ATG	Lys→Met	5	0	5	0	1	0.478176	1	321.35	17.76	5814.99
SM	rpsL	43	AAG→ACG	Lys→Thr	5	0	5	0	1	0.478176	1	321.35	17.76	5814.99
SM	rpsL	43	AAG→AAT	Lys→Asn	1	0	1	0.033211	1	0.025	1	87.37	3.56	2145.83
SM	rpsL	88	AAG→AGG	Lys→Arg	212	0	212	0	1	0.98275	1	14821.3	923.38	237900
SM	rpsL	88	AAG→CGG	Lys→Arg	9	0	9	0	1	0.663733	1	556.81	32.39	9572.46
SM	rpsL	88	AAG→AGC	Lys→Ser	6	0	6	0	1	0.540742	1	380.08	21.4	6750.81
SM	rpsL	88	AAG→ATG	Lys→Met	1	0	1	0.033211	1	0.025	1	87.37	3.56	2145.83
SM	rpsL	Other locus	—	—	39	0	39	0	1	0.909749	1	2371.11	145.65	38601.1
SM	rrs	514	A→C	—	77	3	80	0	0.9625	0.894298	0.992199	794.94	250.49	2522.83
SM	rrs	514	A→T	—	2	3	5	0.010308	0.4	0.052745	0.853367	19.44	3.24	116.42
SM	rrs	1401	A→G	—	75	1	76	0	0.986842	0.928856	0.999667	2319.15	322.18	16694.1
SM	rrs	1484	G→T	—	43	54	97	0	0.443299	0.342429	0.547725	23.95	15.98	35.9
SM	rrs	517	C→T	—	33	0	33	0	1	0.894237	1	2001.27	122.55	32681.9
SM	rrs	950	T→C	—	4	0	4	0	1	0.397635	1	262.72	14.14	4882.53
SM	rrs	908	A→C	—	3	1	4	0.000143	0.75	0.19412	0.993691	87.54	9.1	842.14
SM	rrs	513	A→C	—	2	0	2	0.001102	1	0.158114	1	145.73	6.99	3037.13
SM	rrs	530	C→T	Thr→Thr	2	0	2	0.001102	1	0.158114	1	145.73	6.99	3037.13
SM	rrs	915	A→C	—	2	0	2	0.001102	1	0.158114	1	145.73	6.99	3037.13
SM	rrs	1456	C→T	—	2	0	2	0.001102	1	0.158114	1	145.73	6.99	3037.13
SM	rrs	12	G→C	—	1	0	1	0.033211	1	0.025	1	87.37	3.56	2145.83
SM	rrs	310	C→T	—	1	0	1	0.033211	1	0.025	1	87.37	3.56	2145.83
SM	rrs	462	C→T	—	1	0	1	0.033211	1	0.025	1	87.37	3.56	2145.83
SM	rrs	1274	C→T	—	1	0	1	0.033211	1	0.025	1	87.37	3.56	2145.83
SM	rrs	1465	T→C	—	1	0	1	0.033211	1	0.025	1	87.37	3.56	2145.83
SM	rrs	1481	G→T	—	1	0	1	0.033211	1	0.025	1	87.37	3.56	2145.83
SM	rrs	1491	T→C	—	1	0	1	0.033211	1	0.025	1	87.37	3.56	2145.83
SM	rrs	1030	T→C	—	0	2	2	1	0	0	0.841886	5.82	0.28	121.29
SM	rrs	Other locus	—	—	17	1	18	0	0.944444	0.727056	0.998594	501.53	66.69	3771.67
SM	Other genes	—	—	—	114	0	114	—	—	—	—	—	—	—
QS	gyrA	94	GAC→GGC	Asp→Gly	886	8	894	0	0.991051	0.982444	0.996129	1381.24	687.99	2773.06
QS	gyrA	94	GAC→GCC	Asp→Ala	202	0	202	0	1	0.981904	1	4201.05	261.81	67410.4
QS	gyrA	94	GAC→AAC	Asp→Asn	190	0	190	0	1	0.980772	1	3940.46	245.52	63242.5
QS	gyrA	94	GAC→TAC	Asp→Tyr	100	0	100	0	1	0.963783	1	2033.91	126.32	32749.5
QS	gyrA	94	GAC→CAC	Asp→His	40	0	40	0	1	0.911903	1	808	49.67	13143.1
QS	gyrA	94	GAC→GCC	Asp→Ala	13	6	19	0	0.684211	0.434498	0.874239	21.48	8.16	56.53
QS	gyrA	94	ACA→GCA	Thr→Ala	12	0	12	0	1	0.735352	1	247.74	14.66	4185.19
QS	gyrA	94	ACA→CCA	Thr→Pro	2	0	2	0.008442	1	0.158114	1	49.43	2.37	1029.86
QS	gyrA	94	ACA→ATA	Thr→Ile	1	0	1	0.091888	1	0.025	1	29.65	1.21	728.04
QS	gyrA	90	GCG→GTG	Ala→Val	552	8	560	0	0.985714	0.972046	0.993813	783.14	389.37	1575.12
QS	gyrA	95	AGC→ACC	Ser→Thr	244	0	244	0	1	0.984995	1	5125.35	319.6	82193.7
QS	gyrA	91	TCG→CCG	Ser→Pro	92	0	92	0	1	0.960697	1	1868.42	115.97	30102.7
QS	gyrA	91	TCG→TTG	Ser→Leu	1	0	1	0.091888	1	0.025	1	29.65	1.21	728.04
QS	gyrA	88	GGC→TGC	Gly→Cys	16	0	16	0	1	0.794093	1	327.32	19.63	5457.1
QS	gyrA	88	GGC→GCC	Gly→Ala	3	0	3	0.000775	1	0.292402	1	69.22	3.57	1340.38
QS	gyrA	105	CTA→CGA	Leu→Arg	7	0	7	0	1	0.590384	1	148.47	8.48	2600.13
QS	gyrA	89	GAC→AAC	Asp→Asn	6	0	6	0	1	0.540742	1	128.64	7.25	2284.06
QS	gyrA	204	—	Ala → Val	5	0	5	0	1	0.478176	1	108.83	6.02	1968.52
QS	gyrA	74	—	Ala→Ser	4	0	4	0	1	0.397635	1	89.02	4.79	1653.77
QS	gyrA	126	—	Ala→Glu	4	0	4	0	1	0.397635	1	89.02	4.79	1653.77
QS	gyrA	756	—	Asp→Glu	4	0	4	0	1	0.397635	1	89.02	4.79	1653.77
QS	gyrA	756	—	Asp→Asp	0	1	1	1	0	0	0.975	3.29	0.13	80.87
QS	gyrA	93	ACG→ACT	Thr→Thr	3	0	3	0.000775	1	0.292402	1	69.22	3.57	1340.38
QS	gyrA	93	ACG→ACC	Thr→Thr	1	0	1	0.091888	1	0.025	1	29.65	1.21	728.04
QS	gyrA	621	—	Pro→Leu	3	0	3	0.000775	1	0.292402	1	69.22	3.57	1340.38
QS	gyrA	21	—	Glu→His	2	0	2	0.008442	1	0.158114	1	49.43	2.37	1029.86
QS	gyrA	60	TTC→CTC	Phe→Leu	2	0	2	0.008442	1	0.158114	1	49.43	2.37	1029.86
QS	gyrA	123	—	Pro→Ser	2	0	2	0.008442	1	0.158114	1	49.43	2.37	1029.86
QS	gyrA	127	—	Met→Lys	2	0	2	0.008442	1	0.158114	1	49.43	2.37	1029.86
QS	gyrA	809	—	Gly→Ala	2	0	2	0.008442	1	0.158114	1	49.43	2.37	1029.86
QS	gyrA	8	—	Pro→Ser	1	0	1	0.091888	1	0.025	1	29.65	1.21	728.04
QS	gyrA	33	—	Met → Leu	1	0	1	0.091888	1	0.025	1	29.65	1.21	728.04
QS	gyrA	45	CTC→CTG	Leu→Leu	1	0	1	0.091888	1	0.025	1	29.65	1.21	728.04
QS	gyrA	55	—	Val→Met	1	0	1	0.091888	1	0.025	1	29.65	1.21	728.04
QS	gyrA	236	—	Gly→Val	1	0	1	0.091888	1	0.025	1	29.65	1.21	728.04
QS	gyrA	280	—	Pro→Ser	1	0	1	0.091888	1	0.025	1	29.65	1.21	728.04
QS	gyrA	288	—	Ala→Asp	1	0	1	0.091888	1	0.025	1	29.65	1.21	728.04
QS	gyrA	787	—	Ala→Gly	1	0	1	0.091888	1	0.025	1	29.65	1.21	728.04
QS	gyrA	151	—	Asp→Thr	0	3	3	1	0	0	0.707598	1.41	0.07	27.33
QS	gyrA	165	—	Val→Ala	0	3	3	1	0	0	0.707598	1.41	0.07	27.33
QS	gyrA	111	—	Asp→Asp	0	2	2	1	0	0	0.841886	1.98	0.09	41.17
QS	gyrA	22	—	Gln→Gln	0	1	1	1	0	0	0.975	3.29	0.13	80.87
QS	gyrA	106	CGC→CGA	Arg→Arg	0	1	1	1	0	0	0.975	3.29	0.13	80.87
QS	gyrA	197	—	Leu→Leu	0	1	1	1	0	0	0.975	3.29	0.13	80.87
QS	gyrA	Other locus	—	—	20	0	20	0	1	0.831567	1	407.06	24.61	6731.78
QS	gyrB	499	AAC→AAG	Asn→Lys	38	0	38	0	1	0.907487	1	767.73	47.16	12499.2
QS	gyrB	499	AAC→GAC	Asn→Asp	18	0	18	0	1	0.814698	1	367.17	22.12	6094.11
QS	gyrB	499	AAC→ACC	Asn→Thr	10	0	10	0	1	0.691503	1	208	12.19	3550.41
QS	gyrB	499	AAC→AAA	Asn→Lys	4	0	4	0	1	0.397635	1	89.02	4.79	1653.77
QS	gyrB	500	ACC→AAC	Thr→Asn	33	0	33	0	1	0.894237	1	667.24	40.87	10892.1
QS	gyrB	500	ACC→ATC	Thr→Ile	5	0	5	0	1	0.478176	1	108.83	6.02	1968.52
QS	gyrB	500	ACC→CCC	Thr→Pro	1	0	1	0.091888	1	0.025	1	29.65	1.21	728.04
QS	gyrB	512	GGG→AGG	Gly→Arg	28	3	31	0	0.903226	0.742461	0.97958	92.84	28.21	305.52
QS	gyrB	446	TCC→TAC	Ser→Tyr	10	1	11	0	0.909091	0.58722	0.997701	99.06	12.68	774.03
QS	gyrB	461	—	Asp→Asn	10	0	10	0	1	0.691503	1	208	12.19	3550.41
QS	gyrB	520	GGC→ACC	Gly→Thr	6	0	6	0	1	0.540742	1	128.64	7.25	2284.06
QS	gyrB	520	GGC→GAC	Gly→Asp	0	1	1	1	0	0	0.975	3.29	0.13	80.87
QS	gyrB	477	TCC→TTC	Ser→Phe	5	0	5	0	1	0.478176	1	108.83	6.02	1968.52
QS	gyrB	477	TCC→ACC	Ser→Thr	1	0	1	0.091888	1	0.025	1	29.65	1.21	728.04
QS	gyrB	504	GCG→GTG	Ala→Val	4	0	4	0	1	0.397635	1	89.02	4.79	1653.77
QS	gyrB	504	GCG→ACG	Ala→Thr	4	0	4	0	1	0.397635	1	89.02	4.79	1653.77
QS	gyrB	522	GGG→AGG	Gly→Arg	4	0	4	0	1	0.397635	1	89.02	4.79	1653.77
QS	gyrB	442	CTG → TTG	Leu→Leu	2	0	2	0.008442	1	0.158114	1	49.43	2.37	1029.86
QS	gyrB	442	—	Ala→Ser	0	1	1	1	0	0	0.975	3.29	0.13	80.87
QS	gyrB	502	—	Val→Gly	2	0	2	0.008442	1	0.158114	1	49.43	2.37	1029.86
QS	gyrB	508	GCG→GCA	Ala→Ala	2	5	7	0.129948	0.285714	0.0366926	0.709579	3.95	0.77	20.39
QS	gyrB	509	AAC→ACC	Asn→Thr	2	0	2	0.008442	1	0.158114	1	49.43	2.37	1029.86
QS	gyrB	447	TCC→CCC	Ser→Phe	1	0	1	0.091888	1	0.025	1	29.65	1.21	728.04
QS	gyrB	447	TCC→TAC	Ser→Tyr	0	1	1	1	0	0	0.975	3.29	0.13	80.87
QS	gyrB	478	—	Thr→Asn	1	0	1	0.091888	1	0.025	1	29.65	1.21	728.04
QS	gyrB	496	—	Val→Val	1	0	1	0.091888	1	0.025	1	29.65	1.21	728.04
QS	gyrB	501	ACC→GAC	Thr→Asp	1	0	1	0.091888	1	0.025	1	29.65	1.21	728.04
QS	gyrB	514	GCG→GTG	Ala→Val	1	0	1	0.091888	1	0.025	1	29.65	1.21	728.04
QS	gyrB	597	—	Ala→Thr	1	0	1	0.091888	1	0.025	1	29.65	1.21	728.04
QS	gyrB	37	—	Thr→Thr	0	8	8	1	0	0	0.369417	0.58	0.03	10.07
QS	gyrB	428	—	Asn→Asn	0	5	5	1	0	0	0.521824	0.9	0.05	16.25
QS	gyrB	515	—	Asp→Gly	0	4	4	1	0	0	0.602365	1.1	0.06	20.4
QS	gyrB	568	—	Leu→Leu	0	4	4	1	0	0	0.602365	1.1	0.06	20.4
QS	gyrB	551	—	Gly→Arg	0	3	3	1	0	0	0.707598	1.41	0.07	27.33
QS	gyrB	436	GGT→GTT	Gly→Val	0	2	2	1	0	0	0.841886	1.98	0.09	41.17
QS	gyrB	441	AAG→AGG	Lys→Arg	0	1	1	1	0	0	0.975	3.29	0.13	80.87
QS	gyrB	443	—	Ala→Ser	0	1	1	1	0	0	0.975	3.29	0.13	80.87
QS	gyrB	444	—	Ala→Ser	0	1	1	1	0	0	0.975	3.29	0.13	80.87
QS	gyrB	445	—	Ala→Ser	0	1	1	1	0	0	0.975	3.29	0.13	80.87
QS	gyrB	476	—	Gly→Gly	0	1	1	1	0	0	0.975	3.29	0.13	80.87
QS	gyrB	509	—	Gly→Ser	0	1	1	1	0	0	0.975	3.29	0.13	80.87
QS	gyrB	516	—	Ala→Gly	0	1	1	1	0	0	0.975	3.29	0.13	80.87
QS	gyrB	535	—	Val→Gly	0	1	1	1	0	0	0.975	3.29	0.13	80.87
QS	gyrB	534	—	Arg→Arg	0	1	1	1	0	0	0.975	3.29	0.13	80.87
QS	gyrB	529	—	Thr→Asn	0	1	1	1	0	0	0.975	3.29	0.13	80.87
QS	gyrB	Other locus	—	—	66	3	69	0	0.956522	0.878153	0.990942	220.82	69.4	702.63
QS	Other genes	—	—	—	169	0	169	—	—	—	—	—	—	—
PZA	pncA	226	ACT→CCT	Thr→Pro	52	0	52	0	1	0.931518	1	2432.76	150.11	39427.7
PZA	pncA	395	GGT→GCT	Gly→Ala	34	0	34	0	1	0.897182	1	1582.23	96.96	25819.2
PZA	pncA	29	CAG→CCG	Glu→Pro	13	0	13	0	1	0.752947	1	611.79	36.35	10296.1
PZA	pncA	11	TTG→TCG	Leu→Ser	12	4	16	0	0.75	0.476229	0.927338	67.95	21.89	210.9
PZA	pncA	11	TTG→TGG	Leu→Trp	0	1	1	1	0	0	0.975	7.5	0.31	184.13
PZA	pncA	185	CCG→CGC	Pro→Arg	12	0	12	0	1	0.735352	1	566.16	33.51	9566.5
PZA	pncA	17	ATC→ACC	Ile→Thr	11	0	11	0	1	0.715086	1	520.57	30.66	8837.86
PZA	pncA	17	ATC→AGC	Ile→Ser	0	1	1	1	0	0	0.975	7.5	0.31	184.13
PZA	pncA	20	GTC→GGC	Val→Gly	11	0	11	0	1	0.715086	1	520.57	30.66	8837.86
PZA	pncA	20	GTC→GCC	Val→Ala	1	0	1	0.042553	1	0.025	1	67.52	2.75	1658.12
PZA	pncA	35	GAC→GGC	Asp→Gly	9	1	10	0	0.9	0.554984	0.997471	203.52	25.77	1607.35
PZA	pncA	35	GAC→GCC	Asp→Ala	9	0	9	0	1	0.663733	1	429.55	24.99	7383.53
PZA	pncA	40	TGC→CGC	Cys→Arg	9	0	9	0	1	0.663733	1	429.55	24.99	7383.53
PZA	pncA	40	TGC→GGC	Cys→Gly	6	0	6	0	1	0.540742	1	293.41	16.52	5210.6
PZA	pncA	416	GTG→GCG	Val→Ala	9	0	9	0	1	0.663733	1	429.55	24.99	7383.53
PZA	pncA	416	GTG→GGG	Val→Gly	1	0	1	0.042553	1	0.025	1	67.52	2.75	1658.12
PZA	pncA	139	ACC→GCC	Thr→Ala	7	1	8	0	0.875	0.47349	0.99684	158.12	19.44	1285.88
PZA	pncA	56	CTG→CGG	Leu→Arg	6	0	6	0	1	0.540742	1	293.41	16.52	5210.6
PZA	pncA	403	ACC→CCC	Thr→Pro	6	0	6	0	1	0.540742	1	293.41	16.52	5210.6
PZA	pncA	403	ACC→GCC	Thr→Ala	1	0	1	0.042553	1	0.025	1	67.52	2.75	1658.12
PZA	pncA	161	CCG→CGG	Pro→Arg	5	0	5	0	1	0.478176	1	248.13	13.71	4489.29
PZA	pncA	170	CAC→GAC	His→Asp	5	0	5	0	1	0.478176	1	248.13	13.71	4489.29
PZA	pncA	212	CAT→CGT	His→Arg	5	0	5	0	1	0.478176	1	248.13	13.71	4489.29
PZA	pncA	347	CTG→CGG	Leu→Arg	5	0	5	0	1	0.478176	1	248.13	13.71	4489.29
PZA	pncA	407	GAT→GCT	Asp→Ala	5	0	5	0	1	0.478176	1	248.13	13.71	4489.29
PZA	pncA	476	CTG→CGG	Leu→Arg	5	0	5	0	1	0.478176	1	248.13	13.71	4489.29
PZA	pncA	538	GTC→TTC	Val→Phe	5	0	5	0	1	0.478176	1	248.13	13.71	4489.29
PZA	pncA	68	TGG→CGG	Trp→Arg	4	0	4	0	1	0.397635	1	202.9	10.92	3770.25
PZA	pncA	68	TGG→TGC	Trp→Cys	2	0	2	0.00181	1	0.158114	1	202.9	5.4	2346.3
PZA	pncA	100	TAC→GAC	Tyr→Asp	4	0	4	0	1	0.397635	1	202.9	10.92	3770.25
PZA	pncA	123	TAC→TAG	Tyr→Stop	4	0	4	0	1	0.397635	1	202.9	10.92	3770.25
PZA	pncA	128	—	Val→Gly	4	0	4	0	1	0.397635	1	202.9	10.92	3770.25
PZA	pncA	137	GCA→GTA	Ala→Val	4	0	4	0	1	0.397635	1	202.9	10.92	3770.25
PZA	pncA	146	—	Asp→Ala	4	0	4	0	1	0.397635	1	202.9	10.92	3770.25
PZA	pncA	176	—	Ser→Tyr	4	0	4	0	1	0.397635	1	202.9	10.92	3770.25
PZA	pncA	200	TCG→TAG	Ser→Stop	4	0	4	0	1	0.397635	1	202.9	10.92	3770.25
PZA	pncA	254	CTG→CGG	Leu → Arg	4	0	4	0	1	0.397635	1	202.9	10.92	3770.25
PZA	pncA	290	GGT→GAT	Gly→Asp	4	0	4	0	1	0.397635	1	202.9	10.92	3770.25
PZA	pncA	356	—	Trp→Stop	4	0	4	0	1	0.397635	1	202.9	10.92	3770.25
PZA	pncA	383	GTC→GGC	Val→Gly	4	0	4	0	1	0.397635	1	202.9	10.92	3770.25
PZA	pncA	389	GAG→GGG	Glu→Gly	4	0	4	0	1	0.397635	1	202.9	10.92	3770.25
PZA	pncA	424	ACG→CCG	Thr→Pro	4	1	5	0	0.8	0.283582	0.994949	90.2	10.08	807.46
PZA	pncA	425	ACG→ATG	Thr→Met	4	0	4	0	1	0.397635	1	202.9	10.92	3770.25
PZA	pncA	524	ATG→AGA	Met→Arg	4	0	4	0	1	0.397635	1	202.9	10.92	3770.25
PZA	pncA	535	AGG→TGC	Ser→Cys	4	1	5	0	0.8	0.283582	0.994949	90.2	10.08	807.46
PZA	pncA	10	—	Gln→Pro	3	0	3	0	1	0.292402	1	157.72	8.14	3054.78
PZA	pncA	14	ATC→AGC	Ile→Ser	3	0	3	0	1	0.292402	1	157.72	8.14	3054.78
PZA	pncA	19	GTC→TTC	Val→Phe	3	0	3	0	1	0.292402	1	157.72	8.14	3054.78
PZA	pncA	20	GTC→TGC	Val→Gly	3	0	3	0	1	0.292402	1	157.72	8.14	3054.78
PZA	pncA	28	TAC→TAG	Asp→Stop	3	0	3	0	1	0.292402	1	157.72	8.14	3054.78
PZA	pncA	71	—	His→Tyr	3	0	3	0	1	0.292402	1	157.72	8.14	3054.78
PZA	pncA	93	AAG→AAC	Lys→Asn	3	0	3	0	1	0.292402	1	157.72	8.14	3054.78
PZA	pncA	104	—	Ser→Arg	3	0	3	0	1	0.292402	1	157.72	8.14	3054.78
PZA	pncA	124	CAT→AAT	His→Asn	3	0	3	0	1	0.292402	1	157.72	8.14	3054.78
PZA	pncA	151	CAC→TAC	His→Tyr	3	0	3	0	1	0.292402	1	157.72	8.14	3054.78
PZA	pncA	174	TTC→TTA	Phe→Leu	3	0	3	0	1	0.292402	1	157.72	8.14	3054.78
PZA	pncA	175	TCC→CCC	Ser→Pro	3	1	4	0.000298	0.75	0.19412	0.993691	67.61	7.03	650.34
PZA	pncA	193	TCC→CCC	Ser→Pro	3	0	3	0	1	0.292402	1	157.72	8.14	3054.78
PZA	pncA	196	TCG→CCG	Ser→Pro	3	0	3	0	1	0.292402	1	157.72	8.14	3054.78
PZA	pncA	202	TGG → CGG	Trp→Arg	3	0	3	0	1	0.292402	1	157.72	8.14	3054.78
PZA	pncA	232	GGC→CGC	Gly→Arg	3	0	3	0	1	0.292402	1	157.72	8.14	3054.78
PZA	pncA	283	AAG→GAG	Lys→Glu	3	0	3	0	1	0.292402	1	157.72	8.14	3054.78
PZA	pncA	289	GGT→AGT	Gly→Ser	3	0	3	0	1	0.292402	1	157.72	8.14	3054.78
PZA	pncA	304	GCG→ACG	Ala→Thr	3	0	3	0	1	0.292402	1	157.72	8.14	3054.78
PZA	pncA	309	TAC→TAG	Tyr→Stop	3	0	3	0	1	0.292402	1	157.72	8.14	3054.78
PZA	pncA	322	—	Gly→Arg	3	0	3	0	1	0.292402	1	157.72	8.14	3054.78
PZA	pncA	329	GAC→GGC	Asp→Gly	3	0	3	0	1	0.292402	1	157.72	8.14	3054.78
PZA	pncA	357	TGG→TGT	Trp→Cys	3	0	3	0	1	0.292402	1	157.72	8.14	3054.78
PZA	pncA	359	—	Leu→Arg	3	0	3	0	1	0.292402	1	157.72	8.14	3054.78
PZA	pncA	394	GGT→TGT	Cly→Cys	3	0	3	0	1	0.292402	1	157.72	8.14	3054.78
PZA	pncA	410	CAT→CCT	His→Pro	3	0	3	0	1	0.292402	1	157.72	8.14	3054.78
PZA	pncA	412	TGT → CGT	Cys→Arg	3	0	3	0	1	0.292402	1	157.72	8.14	3054.78
PZA	pncA	415	GTG→CTG	Val→Leu	3	0	3	0	1	0.292402	1	157.72	8.14	3054.78
PZA	pncA	502	ACC→CCC	Ser→Pro	3	0	3	0	1	0.292402	1	157.72	8.14	3054.78
PZA	pncA	539	GTG→GCC	Val→Ala	3	0	3	0	1	0.292402	1	157.72	8.14	3054.78
PZA	pncA	23	GAC→GGC	Asp→Gly	2	0	2	0.00181	1	0.158114	1	112.6	5.4	2346.3
PZA	pncA	27	—	Leu→Pro	2	0	2	0.00181	1	0.158114	1	112.6	5.4	2346.3
PZA	pncA	41	TGC → TAC	Cys→Tyr	2	0	2	0.00181	1	0.158114	1	112.6	5.4	2346.3
PZA	pncA	44	GCA→GCC	Ala→Ala	2	0	2	0.00181	1	0.158114	1	112.6	5.4	2346.3
PZA	pncA	58	TCT→CCT	Ser→Pro	2	0	2	0.00181	1	0.158114	1	112.6	5.4	2346.3
PZA	pncA	62	GTA→GCA	Val→Ala	2	0	2	0.00181	1	0.158114	1	112.6	5.4	2346.3
PZA	pncA	71	GGC→GAC	Gly→Asp	2	0	2	0.00181	1	0.158114	1	112.6	5.4	2346.3
PZA	pncA	76	—	Thr→Pro	2	0	2	0.00181	1	0.158114	1	112.6	5.4	2346.3
PZA	pncA	85	CGC→TGC	Arg→Cys	2	0	2	0.00181	1	0.158114	1	112.6	5.4	2346.3
PZA	pncA	90	ATC→AGC	Ile→Ser	2	2	4	0.010253	0.5	0.067586	0.932414	22.52	3.17	160
PZA	pncA	143	—	Lys→Thr	2	0	2	0.00181	1	0.158114	1	112.6	5.4	2346.3
PZA	pncA	146	—	Ala→Thr	2	0	2	0.00181	1	0.158114	1	112.6	5.4	2346.3
PZA	pncA	152	—	His→Pro	2	0	2	0.00181	1	0.158114	1	112.6	5.4	2346.3
PZA	pncA	164	—	Ser→Pro	2	0	2	0.00181	1	0.158114	1	112.6	5.4	2346.3
PZA	pncA	170	CAC→CCC	His→Pro	2	0	2	0.00181	1	0.158114	1	112.6	5.4	2346.3
PZA	pncA	174	TTC→TTT	Phe→Phe	2	0	2	0.00181	1	0.158114	1	112.6	5.4	2346.3
PZA	pncA	184	CCG→ACG	Pro→Thr	2	0	2	0.00181	1	0.158114	1	112.6	5.4	2346.3
PZA	pncA	187	AGT→AGC	Ser→Ser	2	0	2	0.00181	1	0.158114	1	112.6	5.4	2346.3
PZA	pncA	187	—	Asp→His	2	0	2	0.00181	1	0.158114	1	112.6	5.4	2346.3
PZA	pncA	188	GAC→GCC	Asp→Ala	2	0	2	0.00181	1	0.158114	1	112.6	5.4	2346.3
PZA	pncA	188	GAC→GGC	Asp→Gly	2	0	2	0.00181	1	0.158114	1	112.6	5.4	2346.3
PZA	pncA	190	—	Tyr→Asp	2	0	2	0.00181	1	0.158114	1	112.6	5.4	2346.3
PZA	pncA	203	TGG→TTG	Trp→Leu	2	0	2	0.00181	1	0.158114	1	112.6	5.4	2346.3
PZA	pncA	241	TTC→GTC	Phe→Val	2	0	2	0.00181	1	0.158114	1	112.6	5.4	2346.3
PZA	pncA	242	TTC→GTC	Phe→Val	2	0	2	0.00181	1	0.158114	1	112.6	5.4	2346.3
PZA	pncA	246	CAT→CGG	His→Arg	2	0	2	0.00181	1	0.158114	1	112.6	5.4	2346.3
PZA	pncA	280	TTC→CTC	Phe→Leu	2	0	2	0.00181	1	0.158114	1	112.6	5.4	2346.3
PZA	pncA	287	AAG→ACG	Lys→Thr	2	0	2	0.00181	1	0.158114	1	112.6	5.4	2346.3
PZA	pncA	287	—	Lys→Arg	2	0	2	0.00181	1	0.158114	1	112.6	5.4	2346.3
PZA	pncA	298	ACC→CCC	Thr→Pro	2	0	2	0.00181	1	0.158114	1	112.6	5.4	2346.3
PZA	pncA	362	CGG→CCG	Arg→Pro	2	0	2	0.00181	1	0.158114	1	112.6	5.4	2346.3
PZA	pncA	364	AGC→TGA	Ser→Stop	2	0	2	0.00181	1	0.158114	1	112.6	5.4	2346.3
PZA	pncA	391	GTC→TTC	Val→Phe	2	0	2	0.00181	1	0.158114	1	112.6	5.4	2346.3
PZA	pncA	398	ATT→ACT	Ile→Thr	2	0	2	0.00181	1	0.158114	1	112.6	5.4	2346.3
PZA	pncA	401	GCC→GTC	Ala→Val	2	0	2	0.00181	1	0.158114	1	112.6	5.4	2346.3
PZA	pncA	415	GTG→ATG	Val→Met	2	0	2	0.00181	1	0.158114	1	112.6	5.4	2346.3
PZA	pncA	422	CAG→CCG	Gln→Pro	2	0	2	0.00181	1	0.158114	1	112.6	5.4	2346.3
PZA	pncA	464	GTG→GGG	Val→Gly	2	0	2	0.00181	1	0.158114	1	112.6	5.4	2346.3
PZA	pncA	467	—	Leu→Pro	2	0	2	0.00181	1	0.158114	1	112.6	4.08	497.07
PZA	pncA	478	ACA→CCA	Thr→Pro	2	1	3	0.005276	0.666667	0.0942993	0.991596	45.05	5.4	2346.3
PZA	pncA	523	—	Met→Val	2	0	2	0.00181	1	0.158114	1	112.6	5.4	2346.3
PZA	pncA	529	—	Thr→Pro	2	0	2	0.00181	1	0.158114	1	112.6	5.4	2346.3
PZA	pncA	545	—	Leu→Trp	2	0	2	0.00181	1	0.158114	1	112.6	5.4	2346.3
PZA	pncA	554	AGC→ATC	Ser→Ile	2	0	2	0.00181	1	0.158114	1	112.6	2.75	1658.12
PZA	pncA	2	ATG→ACG	Met→Thr	1	0	1	0.042553	1	0.025	1	67.52	2.75	1658.12
PZA	pncA	3	ATG→ATA	Met→Ile	1	0	1	0.042553	1	0.025	1	67.52	2.75	1658.12
PZA	pncA	18	ATC→ATT	Ile→Ile	1	0	1	0.042553	1	0.025	1	67.52	2.75	1658.12
PZA	pncA	21	GTC→GTT	Val→Val	1	0	1	0.042553	1	0.025	1	67.52	2.75	1658.12
PZA	pncA	36	—	Asp→Glu	1	0	1	0.042553	1	0.025	1	67.52	2.75	1658.12
PZA	pncA	37	TTC → GTC	Phe → Val	1	0	1	0.042553	1	0.025	1	67.52	2.75	1658.12
PZA	pncA	39	TTC→TTT	Phe→Phe	1	0	1	0.042553	1	0.025	1	67.52	2.75	1658.12
PZA	pncA	41	GGT→GGA	Gly→Gly	1	0	1	0.042553	1	0.025	1	67.52	2.75	1658.12
PZA	pncA	48	—	Lys→Glu	1	0	1	0.042553	1	0.025	1	67.52	2.75	1658.12
PZA	pncA	53	CCG→CCA	Pro→Pro	1	0	1	0.042553	1	0.025	1	67.52	2.75	1658.12
PZA	pncA	63	GAT→GAC	Asp→Asp	1	0	1	0.042553	1	0.025	1	67.52	2.75	1658.12
PZA	pncA	64	ins C	Frameshift	1	0	1	0.042553	1	0.025	1	67.52	2.75	1658.12
PZA	pncA	94	TTC→GTC	Phe→Val	1	0	1	0.042553	1	0.025	1	67.52	1.41	360.08
PZA	pncA	103	—	Tyr→His	1	0	1	0.042553	1	0.025	1	67.52	2.75	1658.12
PZA	pncA	104	CTG→CCG	Leu→Pro	1	1	2	0.083297	0.5	0.0125791	0.987421	22.51	2.75	1658.12
PZA	pncA	105	CTG→CTC	Leu→Pro	1	0	1	0.042553	1	0.025	1	67.52	2.75	1658.12
PZA	pncA	109	G→A	Glu→Lys	1	0	1	0.042553	1	0.025	1	67.52	2.75	1658.12
PZA	pncA	114	CCA→CCG	Pro→Pro	1	0	1	0.042553	1	0.025	1	67.52	2.75	1658.12
PZA	pncA	114	CCA→CCC	Pro→Pro	1	0	1	0.042553	1	0.025	1	67.52	2.75	1658.12
PZA	pncA	127	CGC→CGT	Arg→Arg	1	0	1	0.042553	1	0.025	1	67.52	1.41	360.08
PZA	pncA	132	—	Gly→Ala	1	0	1	0.042553	1	0.025	1	67.52	2.75	1658.12
PZA	pncA	136	GAT→GGT	Asp→Gly	1	1	2	0.083297	0.5	0.0125791	0.987421	22.51	2.75	1658.12
PZA	pncA	142	AAG→GAC	Lys→Glu	1	0	1	0.042553	1	0.025	1	67.52	2.75	1658.12
PZA	pncA	155	CGA→CGT	Arg→Arg	1	0	1	0.042553	1	0.025	1	67.52	2.75	1658.12
PZA	pncA	160	CCG→GCG	Pro→Ala	1	0	1	0.042553	1	0.025	1	67.52	2.75	1658.12
PZA	pncA	161	CCG→CAG	Pro →Gln	1	0	1	0.042553	1	0.025	1	67.52	2.75	1658.12
PZA	pncA	163	—	Val→Gly	1	0	1	0.042553	1	0.025	1	67.52	2.75	1658.12
PZA	pncA	164	CCA→CCG	Pro→Pro	1	0	1	0.042553	1	0.025	1	67.52	2.75	1658.12
PZA	pncA	167	GTC→GCC	Val→Ala	1	0	1	0.042553	1	0.025	1	67.52	1.41	360.08
PZA	pncA	171	—	His→Gln	1	0	1	0.042553	1	0.025	1	67.52	2.75	1658.12
PZA	pncA	172	TTC→GTC	Phe→Val	1	1	2	0.083297	0.5	0.0125791	0.987421	22.51	2.75	1658.12
PZA	pncA	184	CCG→TCG	Pro→Ser	1	0	1	0.042553	1	0.025	1	67.52	2.75	1658.12
PZA	pncA	192	CGA→GGA	Arg→Gly	1	0	1	0.042553	1	0.025	1	67.52	2.75	1658.12
PZA	pncA	194	TCC→TGC	Ser→Cys	1	0	1	0.042553	1	0.025	1	67.52	2.75	1658.12
PZA	pncA	195	TCA→TCG	Ser→Ser	1	0	1	0.042553	1	0.025	1	67.52	2.75	1658.12
PZA	pncA	198	GCA→GCG	Ala→Ala	1	0	1	0.042553	1	0.025	1	67.52	2.75	1658.12
PZA	pncA	199	TGG→CCG	Ser→Pro	1	0	1	0.042553	1	0.025	1	67.52	2.75	1658.12
PZA	pncA	200	TCG→TTG	Ser→Leu	1	0	1	0.042553	1	0.025	1	67.52	2.75	1658.12
PZA	pncA	201	del A	Deletion	1	0	1	0.042553	1	0.025	1	67.52	2.75	1658.12
PZA	pncA	204	TAC→TAA	Trp→Stop	1	0	1	0.042553	1	0.025	1	67.52	2.75	1658.12
PZA	pncA	206	CCA→CGA	Pro→Arg	1	0	1	0.042553	1	0.025	1	67.52	2.75	1658.12
PZA	pncA	233	GGC→GAC	Gly→Asp	1	0	1	0.042553	1	0.025	1	67.52	2.75	1658.12
PZA	pncA	257	—	Asp→Gly	1	0	1	0.042553	1	0.025	1	67.52	2.75	1658.12
PZA	pncA	269	ATC→ACC	Ile→Thr	1	0	1	0.042553	1	0.025	1	67.52	2.75	1658.12
PZA	pncA	274	—	Ala→Pro	1	0	1	0.042553	1	0.025	1	67.52	2.75	1658.12
PZA	pncA	285	TAC→TAA	Tyr→Stop	1	0	1	0.042553	1	0.025	1	67.52	2.75	1658.12
PZA	pncA	286	AAG→CAG	Lys→Gln	1	0	1	0.042553	1	0.025	1	67.52	2.75	1658.12
PZA	pncA	308	—	Tyr→Cys	1	0	1	0.042553	1	0.025	1	67.52	2.75	1658.12
PZA	pncA	310	AGC→GGC	Ser→Gly	1	0	1	0.042553	1	0.025	1	67.52	2.75	1658.12
PZA	pncA	312	AGC→AGA	Ser→Arg	1	0	1	0.042553	1	0.025	1	67.52	2.75	1658.12
PZA	pncA	314	GGC→GAC	Gly→Asp	1	0	1	0.042553	1	0.025	1	67.52	2.75	1658.12
PZA	pncA	345	CCA→CCC	Pro→Pro	1	0	1	0.042553	1	0.025	1	67.52	2.75	1658.12
PZA	pncA	355	—	Trp → Arg	1	0	1	0.042553	1	0.025	1	67.52	2.75	1658.12
PZA	pncA	368	GAC→GCC	Asp→Ala	1	0	1	0.042553	1	0.025	1	67.52	2.75	1658.12
PZA	pncA	372	GGC→GGA	Gly→Gly	1	0	1	0.042553	1	0.025	1	67.52	2.75	1658.12
PZA	pncA	374	GTC→GGC	Val→Gly	1	0	1	0.042553	1	0.025	1	67.52	2.75	1658.12
PZA	pncA	374	GTC→GCC	Val→Ala	1	0	1	0.042553	1	0.025	1	67.52	2.75	1658.12
PZA	pncA	388	—	Val→Met	1	0	1	0.042553	1	0.025	1	67.52	2.75	1658.12
PZA	pncA	396	—	Gly→Gly	1	0	1	0.042553	1	0.025	1	67.52	2.75	1658.12
PZA	pncA	406	GAT→TAT	Asp→Tyr	1	0	1	0.042553	1	0.025	1	67.52	2.75	1658.12
PZA	pncA	407	GAT→GGT	Asp → Gly	1	0	1	0.042553	1	0.025	1	67.52	2.75	1658.12
PZA	pncA	409	—	His→Asp	1	0	1	0.042553	1	0.025	1	67.52	2.75	1658.12
PZA	pncA	421	CAG→TAG	Gln→Stop	1	0	1	0.042553	1	0.025	1	67.52	2.75	1658.12
PZA	pncA	422	CAG→CGG	Gln→Arg	1	0	1	0.042553	1	0.025	1	67.52	2.75	1658.12
PZA	pncA	423	CAG→CAC	Gln→His	1	0	1	0.042553	1	0.025	1	67.52	2.75	1658.12
PZA	pncA	427	—	Ala→Pro	1	0	1	0.042553	1	0.025	1	67.52	2.75	1658.12
PZA	pncA	436	—	Ala→Thr	1	0	1	0.042553	1	0.025	1	67.52	2.75	1658.12
PZA	pncA	464	GTG→GAG	Val→Glu	1	0	1	0.042553	1	0.025	1	67.52	2.75	1658.12
PZA	pncA	470	GTG→GGG	Val→Gly	1	0	1	0.042553	1	0.025	1	67.52	2.75	1658.12
PZA	pncA	478	ACA→GCA	Thr→Ala	1	0	1	0.042553	1	0.025	1	67.52	2.75	1658.12
PZA	pncA	484	GGT→CGT	Gly→Arg	1	0	1	0.042553	1	0.025	1	67.52	2.75	1658.12
PZA	pncA	500	—	Thr→Ile	1	0	1	0.042553	1	0.025	1	67.52	2.75	1658.12
PZA	pncA	512	GCG→GAG	Ala→Glu	1	0	1	0.042553	1	0.025	1	67.52	2.75	1658.12
PZA	pncA	515	—	Leu→Arg	1	0	1	0.042553	1	0.025	1	67.52	2.75	1658.12
PZA	pncA	515	—	Leu→Pro	1	0	1	0.042553	1	0.025	1	67.52	2.75	1658.12
PZA	pncA	519	GAG→GAA	Glu→Glu	1	1	2	0.083297	0.5	0.0125791	0.987421	22.51	1.41	360.08
PZA	pncA	524	ATG→AGG	Met→Arg	1	0	1	0.042553	1	0.025	1	67.52	2.75	1658.12
PZA	pncA	525	ATG→ATA	Met→Ile	1	0	1	0.042553	1	0.025	1	67.52	2.75	1658.12
PZA	pncA	532	AAG→GAG	Lys→Glu	1	0	1	0.042553	1	0.025	1	67.52	2.75	1658.12
PZA	pncA	539	GTG→GGC	Val→Gly	1	0	1	0.042553	1	0.025	1	67.52	2.75	1658.12
PZA	pncA	541	GAG→TAG	Glu→Arg	1	1	2	0.083297	0.5	0.0125791	0.987421	22.51	1.41	360.08
PZA	pncA	541	GAG→AAG	Glu→Lys	1	0	1	0.042553	1	0.025	1	67.52	2.75	1658.12
PZA	pncA	543	GAG→GAT	Glu→Arg	1	0	1	0.042553	1	0.025	1	67.52	2.75	1658.12
PZA	pncA	555	ACC → ACT	Ser→Ser	1	1	2	0.083297	0.5	0.0125791	0.987421	22.51	1.41	360.08
PZA	pncA	630	ACC→ACA	Thr→Thr	1	0	1	0.042553	1	0.025	1	67.52	2.75	1658.12
PZA	pncA	949	ATC→GTC	Ile→Val	1	0	1	0.042553	1	0.025	1	67.52	2.75	1658.12
PZA	pncA	1235	GCC→GTC	Ala→Val	1	0	1	0.042553	1	0.025	1	67.52	2.75	1658.12
PZA	pncA	1299	GAG→GAC	Glu→Asp	1	0	1	0.042553	1	0.025	1	67.52	2.75	1658.12
PZA	pncA	1420	CGG→TGG	Arg→Trp	1	0	1	0.042553	1	0.025	1	67.52	2.75	1658.12
PZA	pncA	1421	CGG→CTG	Arg→Leu	1	0	1	0.042553	1	0.025	1	67.52	2.75	1658.12
PZA	pncA	-11	A→G	—	10	0	10	0	1	0.691503	1	475.04	27.82	8110.18
PZA	pncA	-11	A→C	—	1	0	1	0.042553	1	0.025	1	67.52	2.75	1658.12
PZA	pncA	-12	T→C	—	1	0	1	0.042553	1	0.025	1	67.52	2.75	1658.12
PZA	pncA	65	ATC→ATT	Ser→Ser	0	1	1	1	0	0	0.975	7.5	0.31	184.13
PZA	pncA	97	GGT→AGT	Gly→Ser	0	1	1	1	0	0	0.975	7.5	0.31	184.13
PZA	pncA	466	CTG→TTG	Leu→Leu	0	1	1	1	0	0	0.975	7.5	0.31	184.13
PZA	pnaD	132	—	Leu→Pro	1	0	1	0.042553	1	0.025	1	67.52	2.75	1658.12
PZA	pnaD	138	GTG→GCG	Val→Ala	0	1	1	1	0	0	0.975	7.5	0.31	184.13
PZA	pnaD	Other locus	—	—	2	0	2	0.00181	1	0.158114	1	112.6	5.4	2346.3
PZA	rpsA	636	CGA→CGC	Arg→Arg	68	35	103	0	0.660194	0.560266	0.750642	45.41	30.12	68.46
PZA	rpsA	10	del C	Deletion	1	0	1	0.033211	1	0.025	1	87.37	3.56	2145.83
PZA	rpsA	15	AAT→AGT	Asn→Ser	1	0	1	0.033211	1	0.025	1	87.37	3.56	2145.83
PZA	rpsA	119	AGA→ACA	Arg→Thr	1	0	1	0.033211	1	0.025	1	87.37	3.56	2145.83
PZA	rpsA	234	del C	Deletion	1	0	1	0.033211	1	0.025	1	87.37	3.56	2145.83
PZA	rpsA	240	del C	Deletion	1	0	1	0.033211	1	0.025	1	87.37	3.56	2145.83
PZA	Other genes	—	—	—	34	0	34	—	—	—	—	—	—	—
							763

## Sheet: Table 6
Table 6 Combined mutation profiles of different drug-resistant genes and intervals
Drug	Combined mutations	Codon/nucleotide Mutation	Frequency in Resistant Strains	Frequency in Sensitive Strains
RIF	rpoB + rpoB	Pro126Ser+TCG531TTG	2	0
RIF	rpoB + rpoB	Ser233Pro+TCG531TTG	2	0
RIF	rpoB + rpoB	Ala286Val+TCG450TTG	4	1
RIF	rpoB + rpoB	GAG312GGG+CAC445TAC	1	0
RIF	rpoB + rpoB	Asp346Gly+CTG533CCG	2	0
RIF	rpoB + rpoB	GAG396GTG+TCG445TTG	1	0
RIF	rpoB + rpoB	Ile400Ala+TCG450TTG	1	0
RIF	rpoB + rpoB	His428Asn+CTG430CCG	1	0
RIF	rpoB + rpoB	CTG429CAC+CAC445CGC	1	0
RIF	rpoB + rpoB	CTG430CCG +AGC431GGC	7	0
RIF	rpoB + rpoB	CTG430CGG +AGC431GGC	1	0
RIF	rpoB + rpoB	CTG430CCG+ATG434ATA	1	0
RIF	rpoB + rpoB	CTG430CCG+ATG434AGG	1	0
RIF	rpoB + rpoB	CTG430CGG+GAC435GGC	4	0
RIF	rpoB + rpoB	CTG430CGG+GAC435TTC	1	0
RIF	rpoB + rpoB	CTG430CGG+GAC435AAC	1	1
RIF	rpoB + rpoB	CTG430CCG+GAC435GGC	1	0
RIF	rpoB + rpoB	CTG430CGG+GAC435GAT	1	0
RIF	rpoB + rpoB	CTG430CCG+CAC445CAG	3	0
RIF	rpoB + rpoB	CTG430CCG+CAC445GCC	2	0
RIF	rpoB + rpoB	CTG430CCG+CAC445AAC	4	0
RIF	rpoB + rpoB	CTG430CCG+CAC445TAC	2	0
RIF	rpoB + rpoB	CTG430CGG+CAC445TAC	2	0
RIF	rpoB + rpoB	CAA432AAA+AAG799CAG	1	0
RIF	rpoB + rpoB	ATG434ATA+GAC435TAC	1	0
RIF	rpoB + rpoB	ATG434GTG+GAC435GGC	2	0
RIF	rpoB + rpoB	ATG434ATT+GAC435TAC	1	0
RIF	rpoB + rpoB	ATG434CTG+GAC445TGC	2	0
RIF	rpoB + rpoB	GAC435TAC+TCG441TTG	1	0
RIF	rpoB + rpoB	GAC435TTC+CAC445TAC	6	0
RIF	rpoB + rpoB	GAC435GGC+CAC445GAC	1	0
RIF	rpoB + rpoB	GAC435GTC + AAC437GAC	1	0
RIF	rpoB + rpoB	GAC435TAC + Pro454Leu	1	1
RIF	rpoB + rpoB	GAC435GTC+TCG450TTG	1	0
RIF	rpoB + rpoB	GAC435GTC+TCG450TGG	1	0
RIF	rpoB + rpoB	AAC437GAC+CTG452CCG	3	0
RIF	rpoB + rpoB	Leu443Trp +Thr444Pro	2	0
RIF	rpoB + rpoB	CAC445CAG+ TCG450TGG	2	0
RIF	rpoB + rpoB	CAC445CAG+CTG452CCG	3	0
RIF	rpoB + rpoB	CAC445AAC+CTG452GTG	1	0
RIF	rpoB + rpoB	CAC445TAC+GAG460GGG	2	0
RIF	rpoB + rpoB	CAC445CTC+GAC545GAA	2	0
RIF	rpoB + rpoB	CAC445TAC+CTG459CGG	2	0
RIF	rpoB + rpoB	TCG450TTG+ATC491ACC	2	0
RIF	rpoB + rpoB	TCG450TTG+CTG459CGG	1	0
RIF	rpoB + rpoB	TCG450TTG+CAC835CCC	1	0
RIF	rpoB + rpoB	TCG450TTG+CAC835GAC	1	0
RIF	rpoB + rpoB	Met468Val+GAC516GTC	2	0
RIF	rpoB + rpoB	Thr480Ile+TCG531TTG	2	0
RIF	rpoB + rpoB	ATC491TTC+TCG493 TTG	1	0
RIF	rpoB + rpoB	TTC505TTG+CTG511CCG	1	0
RIF	rpoB + rpoB	CAG510CAC+CAC526TAC	1	0
RIF	rpoB + rpoB	F511S+GAC516GGC	2	0
RIF	rpoB + rpoB	F511S+GAC516GTC	1	0
RIF	rpoB + rpoB	F511S+GAC516TAC	1	0
RIF	rpoB + rpoB	CTG511CCG+GAC516AAC	1	0
RIF	rpoB + rpoB	CTG511CCG+GAC516GGC	9	1
RIF	rpoB + rpoB	CTG511CCG+GAC516TAC	3	0
RIF	rpoB + rpoB	CTC511CCC+CAC526CGC	1	0
RIF	rpoB + rpoB	CTG511CCG+GAC526GGC	1	0
RIF	rpoB + rpoB	CTG511CCG+GAC526TAC	3	0
RIF	rpoB + rpoB	CTG511CCG+GAC526GTC	1	0
RIF	rpoB + rpoB	CTG511CCG+CAC526AAC	2	0
RIF	rpoB + rpoB	AAG512GAG+CAC526AAC	2	0
RIF	rpoB + rpoB	CAA513AAA+GAC516TAC	1	0
RIF	rpoB + rpoB	CAA513CAC+GAC516GTC	1	0
RIF	rpoB + rpoB	CAA513CCA+GAC516GTC	1	0
RIF	rpoB + rpoB	CAA513AAA+CAC526GAC	1	0
RIF	rpoB + rpoB	GAC516TAC+AAC518CAC	1	0
RIF	rpoB + rpoB	GAC516GTC+CAC526TAC	0	1
RIF	rpoB + rpoB	GAC516GGC +CTG533CCG	1	0
RIF	rpoB + rpoB	GAC516GTC+CTG533CCG	1	0
RIF	rpoB + rpoB	TCG524TCA+TCG531TTG	1	0
RIF	rpoB + rpoB	CAC526AAC+TCG531TGG	2	0
RIF	rpoB + rpoB	CAC526AAC+CTG533CCG	1	0
RIF	rpoB + rpoB	CAC526TAC+Glu541Gly	2	0
RIF	rpoB + rpoB	TCG531TTG+TCG553TCA	1	0
RIF	rpoB + rpoB	TCG531TTG+Ile561Thr	2	0
RIF	rpoB + rpoB	TCG531TTG+Ala579Pro	2	0
RIF	rpoB + rpoB	TCG531TTG+Asp596Glu	2	0
RIF	rpoB + rpoB	TCG531TTG+ GTG615TTG	3	0
RIF	rpoB + rpoB+rpoB	Asp173Gly+CAC526TAC+Tyr1009Ile	2	0
RIF	rpoB + rpoB+rpoB	Asn217Asp+Lys238Arg+TCG531TTG	2	0
RIF	rpoB + rpoB+rpoB	Gln255His+CAC526GAC+Asp596Glu	2	0
RIF	rpoB + rpoB+rpoB	TCG450TG+CTG453ATG+CCT483TCT	1	0
RIF	rpoB + rpoB+rpoB	CTG511CGG+GAC516TAC+CCC535CAC	1	0
RIF	rpoB + rpoB+rpoB	GAC516GGC+CAC526GAC+TCG531TTG	1	0
RIF	rpoB + rpoB+rpoB	GAC516AAC+CTG459CGG+CTG533CCG	2	0
RIF	rpoB + rpoB+rpoB+rpoB	Lys200Glu+Asn244Thr+CAC526CGC+CTC529TTC	2	0
RIF	rpoB + rpoC	TCG450TTG +Gly332Arg	5	0
RIF	rpoB + rpoC	TCG450TTG+Phe452Ser	2	0
RIF	rpoB + rpoC	TCG450TTG+Ile491Thr	4	0
RIF	rpoB + rpoC	CTG452CCG +Ile885Val	1	0
INH	katG+katG	GCC110GTC+GCC278ACC	1	0
INH	katG+katG	AAC138CAC+AGC315ATC	1	0
INH	katG+katG	AGC140AAC+AGC315AAC	1	0
INH	katG+katG	GCT291GTT + CGC463CTG	1	0
INH	katG+katG	CAG295CAA+AGC315ACC	1	0
INH	katG+katG	ATG296GTG + CGC463CTG	1	0
INH	katG+katG	GGC299ACC + CGC463CTG	1	0
INH	katG+katG	AGC315ACC + AGC315AGA	1	0
INH	katG+katG	AGC315ACC + AGC315ATC	1	0
INH	katG+katG	AGC315ACC+ATC317GTC	1	0
INH	katG+katG	AGC315AAC+ATC317GTC	3	0
INH	katG+katG	AGC315ACC+GGC338GAC	1	0
INH	katG+katG	AGC315ACC + CGG463CTG	48	1
INH	katG+katG	AGC315AAC + CGG463CTG	1	1
INH	katG+katG	ACC315→CGC + CGC463CTG	0	2
INH	katG+katG	AGC315AAC +GAT573TAT	1	0
INH	katG+katG	AGC315ACC+GAA582CAA	2	0
INH	katG+katG	CGC375GCT + CGC463CTG	0	1
INH	katG+katG	GCC379GTC + CGC463CTG	0	2
INH	katG+katG	GCC411GAC + CGC463CTG	1	0
INH	katG + inhA	TAC98TGC + C-15T	1	0
INH	katG + inhA	CGC145CTC + C-15T	2	0
INH	katG + inhA	TAC155TGC + C-15T	4	0
INH	katG + inhA	GAG289GGG+C-15T	1	0
INH	katG + inhA	AGC315ACC + T-8C	14	0
INH	katG + inhA	AGC315ACC + T-8A	2	0
INH	katG + inhA	ACC308CCC +C-15T	1	0
INH	katG + inhA	AGC315ACC + C-15T	59	1
INH	katG + inhA	AGC315AAC + C-15T	3	0
INH	katG + inhA	AGC315GGC+C-15T	1	0
INH	katG + inhA	AGC315ACC + C-24T	1	0
INH	katG + inhA	AGC315ACC+TCG94GCG	4	0
INH	katG + inhA	AGC315ACC+GGT142AGT	1	0
INH	katG + inhA	TTC368CTC +C-15T	1	0
INH	katG + inhA	GCC379GTC+C-15T	1	0
INH	katG + inhA	ACT380CCT +C-15T	1	0
INH	katG + ahpC	1472_1473insG + C-54T	1	0
INH	katG + ahpC	1856_1857insT + C-81T	1	0
INH	katG + ahpC	AGC315ACC +C-10T	1	0
INH	katG + ahpC	AGC315ACC +G-48A	1	0
INH	katG + ahpC	AGC315AAC +G-48A	1	0
INH	katG + ahpC	AGC315ACC +C-81T	1	0
INH	katG + ahpC	ACT380CCT + C-52T	1	0
INH	katG + ahpC	Tyr413His + G-48A	1	0
INH	katG + fabG1	Ala106Val + C-15T	2	1
INH	katG + fabG1	CAG127CCG+C-15T	1	0
INH	katG + fabG1	Tyr155Cys+C-15T	3	0
INH	katG + fabG1	TGG191GGG+C-15T	1	0
INH	katG + fabG1	Thr251Met+C-15T	1	0
INH	katG + fabG1	TGG300GGG+C-15T	1	0
INH	katG + fabG1	AGC315ACC+T-8C	4	0
INH	katG + fabG1	AGC315ACC+C-15T	7	0
INH	katG+kasA	AGC315ACC+CAC253TAC	1	0
INH	katG+ndh	AGC315ACC+ATC116ACC	1	0
INH	katG+ndh	AGC315ACC+GTC117ATC	1	0
INH	katG+ndh	AGC315AAC+GCA226GCC	1	0
INH	katG+ndh	AGC315ACC+ 517insC	1	0
INH	inhA+inhA	C-15T+TCG94GCG	2	0
INH	inhA+ahpC	T-8C+G481A	1	0
INH	inhA+kasA	C-15T+CCG139CCA	1	0
INH	ahpC + ahpC	C-17T+C-12G	4	0
INH	ahpC + ahpC	A-40C +T-38G	2	0
INH	ahpC + ahpC	C-54T+C-81T	1	0
INH	ahpC + ahpC	G-74A +C-81T	1	0
INH	fabG1+ahpC	C-15T +G-48A	1	0
INH	fabG1+inhA	C-15T +Ile21Val	1	0
INH	katG +katG+ katG	AGC315ACC+GTC431GCC+CAG439GAG	1	0
INH	katG +katG+ katG	ACC315ACC + CGC463CTG + GAT440GAC	0	0
INH	katG +katG+ katG	ACC315ACC + CGC463CTG + AAG459AAC	1	0
INH	katG +katG+ katG	ACC315ACC + CGC463CTG + CGC496GCT	1	0
INH	katG +katG+ fabG1	Tyr155Cys + AGC315ACC+C-15T	1	0
INH	katG+katG+ahpC	ATC317GTC + AGC315AAC + G-48A	1	0
INH	katG+katG+inhA	GCC15GGC+CCC92TCC+AGC315ACC+C-15T	1	0
INH	katG+inhA+ahpC	AGC315GGC+C-15T+G-51A	0	1
INH	katG +katG+ katG+katG	ACC315ACC + CGC463CTG + CGC444GTA + GAA452AAA	1	0
INH	katG+inhA+ahpC+ndh	AGC315GGC+T-8C+G-51A+ACT107ACC	0	1
QS	gyrA+gyrA	Ala74Ser +GAC94GGC	3	0
QS	gyrA+gyrA	Ala74Ser +GAC94GCC	1	0
QS	gyrA+gyrA	GGC88TGC+GCG90GTG	1	0
QS	gyrA+gyrA	GCG90GTG +TCG91CCG	2	0
QS	gyrA+gyrA	GCG90GTG + GAC94GGC	2	0
QS	gyrA+gyrA	GCG90GTG + GAC94GCC	1	0
QS	gyrA+gyrA	GCG90GTG + GAC94TAC	1	0
QS	gyrA+gyrA	TCG91CCG+GAC94GCC	2	0
QS	gyrA+gyrA	GAC94GCC+GAC94GGC	1	0
QS	gyrA+gyrA	GAC94AAC+Pro123Ser	2	0
QS	gyrA+gyrB	GCG90GTG+TCC447TTC	1	0
QS	gyrA+gyrB	GCG90GTG+Asp461Asn	3	0
QS	gyrA+gyrB	GCG90GTG+AAC499ACC	1	0
QS	gyrA+gyrB	GCG90GTG+ACC500ATC	1	0
QS	gyrA+gyrB	GCG90GTG+GGG512AGG	1	0
QS	gyrA+gyrB	GCG90GTG+GGG522AGG	1	0
QS	gyrA+gyrB	GCG90GTG+Ala597Thr	1	0
QS	gyrA+gyrB	GAC94GGC +CTG422TTG	1	0
QS	gyrA+gyrB	GAC94GGC +TCC447CCC	1	0
QS	gyrA+gyrB	GAC94TAC+Asp461Asn	1	0
QS	gyrA+gyrB	GAC94GGC +TCC477ACC	1	0
QS	gyrA+gyrB	GAC94GGC +TCC478AGC	1	0
QS	gyrA+gyrB	GAC94GCC+AAC499ACC	2	0
QS	gyrA+gyrB	GAC94GCC+ACC500AAC	1	0
QS	gyrA+gyrB	GAC94GGC+ACC500ATC	4	0
QS	gyrA+gyrB	GAC94GGC+GCG504ACG	1	0
QS	gyrA+gyrB	GAC94GGC+GCG504GTG	1	0
QS	gyrA+gyrB	GAC94GCC+GCG504ACG	1	0
QS	gyrA+gyrB	GAC94GGC+GGG512AGG	7	0
QS	gyrA+gyrB	GAC94GCC+GGG512AGG	4	0
QS	gyrA+gyrB	GAC94GCC+Thr1496Thr	1	0
QS	gyrA+gyrB	AGC95ACC+TCC446TAC	1	0
QS	gyrA+gyrB	AGC95ACC+AAC499ACC	1	0
QS	gyrB+gyrB	Asn428Asn+Ala442Ser	0	1
QS	gyrB+gyrB	Asn428Asn+Ala442Ser	0	1
QS	gyrB+gyrB	Asn428Asn+Ala442Ser	0	1
QS	gyrB+gyrB	Asn428Asn+Ala442Ser	0	1
QS	gyrB+gyrB	Asn428Asn+Ala442Ser	0	1
SM	rrs + rrs	A514C+A1401G	2	0
SM	rpsL+rrs	AAG43ACG+A514C	3	0
SM	rpsL+rrs	AAG43AGG + A1401G	26	0
SM	rpsL+rrs	AAG43AGG + A1484G	8	0
SM	rpsL+rrs	AAG43AGG + A1491G	1	0
SM	rpsL+rrs	AAG88AGG + A1274G	1	0
SM	rpsL+rrs	AAG88AGG + A1401G	3	0
SM	rpsL+rrs	AAG88AGG + A1484G	0	0
SM	rpsL+rpsL+rrs	AAG43AGG + Thr39Thr+A1401G	1	0
EMB	embB+embB	Val50Ala+ CAG497CTG	1	0
EMB	embB+embB	ATG306GTG + TAT319TGT	0	1
EMB	embB+embB	ATG306GTG+GAT328GGT	0	1
EMB	embB+embB	ATG306GTG+GGC406GAC	3	0
EMB	embB+embB	ATG306ATA + GGC406GAC	0	1
EMB	embB+embB	ATG306ATA + GGC406GCC	0	1
EMB	embB+embB	ATA306GTG + GAC1024AAC	0	1
EMB	embB+embB	GAC354GCC + GAC1024AAC	0	1
EMB	embB+embA	ATG306GTG +C-12T	3	0
EMB	embB+embA	ATG306ATG +C-12T	1	0
EMB	embB+embA	GAT328TAT+C-16G	2	0
EMB	embB+embA	Tyr334His+C-16T	1	0
EMB	embB+embA	GGC406GCC+C-12T	7	0
EMB	embB+embA	Gln497Arg+C-16T	3	0
EMB	embB+embA	Gln497Arg+C-12T	0	1
EMB	embB+embC	CAC312CGC+ACC270ATC	0	1
EMB	embB+embC	GAC378GCC+ACC270ATC	12	0
PZA	pncA+pncA	TGC14GGC + TAT64GAT	1	0
PZA	pncA+pncA	ATG175ATA + T-11C	1	0
RIF+INH	ropB + katG	CTG511CCG + AGC315ACC	17	0
RIF+INH	ropB + katG	GAC516GTC + AGC315ACC	9	0
RIF+INH	ropB + katG	GAC516 GGC + AGC315ACC	1	0
RIF+INH	ropB + katG	GAC516GGC + AGC315AAC	1	0
RIF+INH	ropB + katG	GAC516TAC + AGC315ACC	3	0
RIF+INH	ropB + katG	CAC526TAC + AGC315ACC	24	0
RIF+INH	ropB + katG	CAC526GAC +AGC315ACC	25	0
RIF+INH	ropB + katG	CAC526GAC + AGC315AAC	1	0
RIF+INH	ropB + katG	CAC526CGC + AGC315ACC	6	0
RIF+INH	ropB + katG	CAC526CTC + AGC315ACC	2	0
RIF+INH	ropB + katG	TCG531TTG + AGC315ACC	143	0
RIF+INH	ropB + katG	TCG531TGG + AGC315AAC	1	0
RIF+INH	ropB + katG	TCG531TGG + AGC315ACC	5	0
RIF+INH	ropB + katG	TCG531TG + AGC315AAC	6	1
RIF+INH	ropB + katG	CTG531CCG + AGC315ACC	4	7
RIF+INH	rpoB + inhA	GAC516GGC + C−15T	1	0
RIF+INH	rpoB + inhA	CAC526CGC + C−15T	1	0
RIF+INH	rpoB + inhA	TCG531TGG + C−15T	1	0
RIF+INH	rpoB + inhA	TCG531TTG + C−15T	5	0
RIF+INH	rpoB + inhA	TCG531TTG +C-15T	5	0
RIF+INH	rpoB +rpoB+ KatG	CTG511CCG + GAC516GGC + AGC315ACC	2	0
RIF+INH	rpoB +rpoB+ KatG	CTG511CCG + GAC516GTC + AGC315ACC	1	0
RIF+INH	rpoB +rpoB+ KatG	CTG511CCG + CAC526TAC + AGC315ACC	1	0
RIF+INH	rpoB +rpoB+ KatG	CAA513CCA + GAC516GTC + AGC315ACC	1	0
RIF+INH	rpoB +rpoB+ KatG	GAC516GGC + CTG533CCG + AGC315AAC	2	0
RIF+INH	rpoB +rpoB+ KatG	GAC516GGC + CTG533CCG + AGC315ACC	1	0
RIF+INH	rpoB+ KatG +inhA	TCG531TTG + AGC315ACC + C−15T	4	0
			68	2
			215	7
			97	1
			33
